# Supplementary material for: The α-synuclein PET tracer [18F] ACI-12589 distinguishes multiple system atrophy from other neurodegenerative diseases
Source: Nat Commun. 2023 Oct 27;14:6750. doi: 10.1038/s41467-023-42305-3 (PMC10611796; doi:10.1038/s41467-023-42305-3)
Supplement: Supplementary file 4 — Source Data [file 41467_2023_42305_MOESM4_ESM.xlsx]

## Sheet: Fig 1b
PD SNCA	[3H]ACI-12589 (nM)	specific binding (nM)
	80	86.0737
	40	129.848
	20	77.5822
	10	26.1341
	7.5	48.87
	5	27.4756
	2.5	11.1606
MSA	[3H]ACI-12589 (nM)	specific binding (nM)
	80	324.887
	40	220.876
	20	119.323
	10	66.6267
	7.5	54.7434
	5	39.1861
	2.5	16.7894
	1.25	11.5771

## Sheet: Fig 1d
Ratio of specific binding in diseased over control	PD FC	PD/PDD AMG	LBV AMG	MSA CBM
	2.5382	3.208	2.4933	38.1244
		3.0817
		3.0773
	Technical replicates for PD FC	Technical replicates for PDD
	2.66244	3.15453
	2.41395	3.00892
Specific binding	Sample	Specific binding (PSL/mm2)	Brain region
	PD (SNCA)	44.025	Frontal cortex
	PD	21.59	Amygdala
	PDD	20.74	Amygdala
	PDD #2	20.71	Amygdala
	LBV	16.78	Amygdala
	MSA	150.21	Cerebellum
	NDC #1	6.29	Amygdala
	NDC #2	7.17	Middle frontal gyrus
	NDC #3	3.94	Cerebellum
	NDC #4	7.17	Amygdala
	NDC #5	20.06	Frontal cortex
	NDC #6	14.63	Frontal cortex

## Sheet: Fig 2a
	[3H]PiB (nM)	Specific binding (cpm)
	50	6460.5
	25	5718
	12.5	5520
	6.25	5150
	3.125	4262
	1.56	3438.5
		Specific binding (cpm)
	[3H]ACI-12589 (nM)	Exp1	Exp2	Exp3
	400		2166	2467
	300	2579	2451.5	2556
	250	2320	2544.5	1952
	200	1841
	175	1335.5	2056	1823.5
	150	1956.5	1275	1522.5
	140
	120
	100	1050.5	722.5	1268.5
	75
	50	309	119.5	670
	30
	25	186	148.5	350
	12.5	215	160.5	190
	6.25	59.5	49.5	113
	3.125	43.5	56.5	82.5
	1.56	-2.5	21.5	91.5

## Sheet: Fig. 2d
	Compound (nM)	Deprenyl		AV-1451		ACI-012589		THK-5351
	2000	100.1	100.6	83.7	86	83.7	81.2	101.1
	1000	99.4	100.2	71.9	78.1	72.4	72.7	100.1
	500	96.7	98.6	57	64.5	58	61.4	98.8
	250	94.3	95.7	34.6	47.2	38	48.4	97.2
	100	84.2	88.3	14.5	26.5	20.1	29.5	91.3
	33.333	60	71.1	0.4	17.4	-2.4	13.7	76.3
	11.111	32.1	42.8	-7.6	12	-8.9	15.6	54.5
	3.704	5	21.3	-6	8.3	-12.4	15.9	22.3
	1.235	4.5	8.7	-4.2	9.9	-8.6	7.6	4.9
	0.412	1.3	-0.6	-2.5	2.5	-5.2	-0.8	-7.1
	0	0	0	0	0	0	0	0

## Sheet: Fig 3a
SUV TAC curves over the 0-min time interval
	Diagnosis	start[seconds]	end[{SUVbw}g/ml]	Calcarine_l	Calcarine_r	Cuneus_l	Cuneus_r	Lingual_l	Lingual_r	Occipital_Sup_l	Occipital_Sup_r	Occipital_Mid_l	Occipital_Mid_r	Occipital_Inf_l	Occipital_Inf_r	Putamen_l	Putamen_r	Pallidum_l	Pallidum_r	Pons	Cerebellar_white	Cerebellar_grey
Subject 1	MSA	0.0	30.0	0.004140802676089267	0.0015373312150051	0.005219235441374953	0.001051710381517551	0.0036371449890568452	0.003263599433159403	0.00250523341903397	6.383044004019678E-4	0.0022731416985851682	0.0016453679946114158	0.005825218179405289	0.00833455005915551	1.270791719901335E-4	0.001446341347174876	5.479549468809719E-5	0.0020886455958418343	6.769794085245556E-4	0.0037998937061981264	0.00714202459638974
Subject 1	MSA	30.0	60.0	1.5730921259442852	1.3858238490574024	1.6135650579093692	1.2735532755515635	1.4365722238921848	1.3394001506296433	1.2559866494365366	1.2710099853608554	1.2319462011483253	1.1691696622765875	1.305900561891498	1.1774800020246445	0.8419161069239323	0.914956687793584	0.7092021416126641	0.6602708621533218	0.9173057559899647	0.9797110336155228	1.3589975977486688
Subject 1	MSA	60.0	90.0	3.707882402963236	3.4711159382675305	3.914854155076739	3.586409371492209	3.297508674561527	3.4066739763324847	3.2787158032512878	3.4005650634912	3.247781329229838	3.200372595479905	3.5296695127955218	3.0166700226783973	2.3329283079346936	2.426128317467544	1.822918777877831	2.484592476586826	2.485609597219593	2.6173939028716404	3.5725279957466967
Subject 1	MSA	90.0	120.0	3.6590540978065462	3.647892644329602	3.6603893027620984	3.603071256996344	3.2128164841629996	3.3433287782631	3.302073583624008	3.562946051620685	3.418352377910054	3.4905329258731683	3.611889668451994	3.448516478738071	2.663318405984839	2.751896176357093	2.3601175955749625	2.579255706578408	2.762978800949128	2.6598580785286714	3.556430942004681
Subject 1	MSA	120.0	150.0	3.48805046747691	3.5129737504152274	3.5901068370814926	3.6045178647561897	3.2365029353823047	3.507080802659459	3.3619929825917723	3.4502494112493025	3.5321900826774595	3.3937962030431947	3.454130268004718	3.3728697400133	2.907894304983273	2.9582503269590745	2.415801407805219	2.797571977595794	2.8334775574544437	2.772079954025031	3.5405179309071855
Subject 1	MSA	150.0	180.0	3.3336614904683017	3.352203542599284	3.474302319061678	3.288025103672055	3.216178764121821	3.2383430360883096	3.1827054788235785	3.3312559065217897	3.3592968392843545	3.4178673522504255	3.3633975699956125	3.155609515462345	2.938316065513618	3.0347407301958924	2.6778530516835986	2.8946950271096625	2.677551905798893	2.6288152962252695	3.286326699515371
Subject 1	MSA	180.0	240.0	3.0004592859577315	2.908260110097956	3.0839742549097195	3.0031143861267253	2.896149778349354	2.969442074181046	2.838686127163953	3.116392145219919	3.073439849380918	3.124834327906683	3.2442203483627736	2.9955823187475517	3.0253757283729783	3.0085425040528833	2.8680472808791535	2.9607412545743728	2.733888010764815	2.4434058500480376	2.936561959954787
Subject 1	MSA	240.0	300.0	2.582352020485459	2.568026499349145	2.6623143149198256	2.6346533569268757	2.5072165294254205	2.6020512611025595	2.5525003035443348	2.67326582948634	2.7023712779343754	2.6944887151826293	2.9108458278186617	2.706198550592404	3.0691440008925497	2.9661038989225688	3.044764050929558	3.1167869411228537	2.5398805156965665	2.2819017518283715	2.586838426402224
Subject 1	MSA	300.0	360.0	2.2409952609962858	2.2326806052039103	2.378515996721461	2.204234778623402	2.292162047825556	2.3027888004158115	2.331884476688032	2.3123951749813614	2.4822333104754364	2.478913213742217	2.5884278707985686	2.5082378846677074	3.0136145890401735	2.9616380145750156	2.8442461694636165	3.0742395391017965	2.4435019431102205	2.152543551692048	2.2423863302235816
Subject 1	MSA	360.0	420.0	2.0076596443597055	2.039023442638637	2.2020762678554178	2.003216561755721	2.086634297558348	2.124313527327459	2.0597176536233235	2.1076913820049725	2.2683519785821886	2.348178439772724	2.3462692823576248	2.1561309174338135	2.985095145401857	2.873643805968527	3.0636487806924606	3.243696885478272	2.363943728145813	1.9670784041126694	2.0267067551107374
Subject 1	MSA	420.0	540.0	1.797206391742435	1.7971559021673897	1.9421785743963085	1.7870594529847068	1.8723451401944118	1.843742470192069	1.9058713581116535	1.8328736933807903	2.0463133229271904	2.036428441350907	2.112904186324002	1.9967051981404467	2.95894545439873	2.8457266540996216	3.167465770639751	3.2085245445449573	2.3389693041540625	1.903268701952868	1.7785846963785588
Subject 1	MSA	540.0	660.0	1.5751545436500862	1.528363574281272	1.6826766540577154	1.538194546020975	1.6485302287154013	1.6381938726164549	1.6271521282932468	1.6671273307701426	1.8294881230696092	1.8008631399324884	1.8940066337152075	1.7055904519092309	2.8487065162448744	2.772760748940158	3.2747417850864338	3.2665634511466806	2.138684326211717	1.781004287110406	1.551421348856465
Subject 1	MSA	660.0	780.0	1.424480459277632	1.4102207374584736	1.5524521505353732	1.390239732438701	1.469742246000962	1.5083877810886008	1.474087932585988	1.4789390035302574	1.6343389121269496	1.6204754520370983	1.7783954419069374	1.6261617182743748	2.799614688080368	2.664404909065894	3.1918522353866194	3.2551443379674083	2.0790602098231687	1.6419638151763678	1.40919498473707
Subject 1	MSA	780.0	900.0	1.3266821524149321	1.3125066341773817	1.4251926880249641	1.3499786123844117	1.331819303806192	1.400452307643988	1.3756032932418663	1.4274614615100631	1.5463039861212309	1.5003750855289155	1.5815310512391108	1.4540693046893267	2.719609721811608	2.657095810164904	3.2504106960025183	3.1916906687464746	2.0306190456983586	1.635835032244259	1.3296428773825468
Subject 1	MSA	900.0	1200.0	1.213939175643226	1.2345161205181299	1.3069488720520752	1.1941450634859194	1.2403058903842492	1.2297784068133168	1.2859421143108989	1.243950504789332	1.4007632257045088	1.3892561629428997	1.4261585047347012	1.3326316159208318	2.626174202841611	2.4583380604328795	3.113416517684186	3.174997512279731	1.9107129826193017	1.5018187616360166	1.185683499317122
Subject 1	MSA	1200.0	1500.0	1.115320657490436	1.0657981206768739	1.144977663828442	1.0623285096536819	1.117058476089575	1.0879496073800041	1.1472668774479544	1.0780550350627038	1.2178864017593867	1.2021580847847986	1.2653708698718873	1.213668567807943	2.4201257584730484	2.263850262923313	2.842836044493481	2.8325443146640907	1.7381179534581577	1.380202893528491	1.0665920285270616
Subject 1	MSA	1500.0	1800.0	1.0216311433840417	0.9834340697315227	1.0602308306801476	0.9788240457906952	1.022187098753129	1.010503973957249	1.062867445149891	1.0075368970753544	1.152400608577679	1.1186243043943662	1.1734201515822136	1.0956754895795129	2.2848734704937783	2.1150162792568636	2.743792762431923	2.655499036636698	1.6819271281726884	1.305157387920751	0.9788735581481589
Subject 1	MSA	1800.0	2100.0	0.9576207858808345	0.9429290524558454	0.9870400840421354	0.9092591835541199	0.9937373633022943	0.9544721093983739	0.9863470739072397	0.9338533884718601	1.0695367108393796	1.051927494324758	1.1025613718329055	1.0447186416606726	2.1526801992838642	2.001495030116274	2.6821739820898927	2.6602790964367102	1.6020633698444584	1.2354344607403647	0.9172268456702568
Subject 1	MSA	2100.0	2400.0	0.9030961980066579	0.870944599487423	0.9448447246548213	0.8548038152586344	0.914841131814569	0.9161102931485701	0.948385428257069	0.9058578148920375	1.018815372357686	1.013180328608641	1.037405145280566	0.9626932780421171	2.0186927565942767	1.926892285507762	2.5803659886206134	2.3989626459188287	1.5691767408343225	1.1748342668574736	0.8733679362199993
Subject 1	MSA	2400.0	2700.0	0.8553021147904118	0.8422599246430309	0.8859249378381548	0.8268348708579083	0.8675346801715023	0.8546143979174161	0.9010376891711829	0.8944803963295769	0.9771951055170973	0.9776211723826407	1.006226611168131	0.9443250077710488	1.9645215143106185	1.825904503328573	2.438677745649443	2.2776624190901344	1.5223675300706532	1.1305534437163942	0.8400435137333417
Subject 1	MSA	2700.0	3000.0	0.8030075374372672	0.789793112691143	0.8509082188046975	0.7977845537684303	0.8529590727691172	0.8202880016705052	0.8821337407958438	0.8099496911363957	0.9219245748890259	0.9429847538579921	0.9540794308001992	0.8866528020667914	1.9027411673284433	1.7427556652304617	2.1627864206423624	2.1920031090250944	1.4654327164664522	1.0983211433118854	0.8063544262191797
Subject 1	MSA	3000.0	3300.0	0.8195997961887187	0.7742588548412854	0.8467517866912928	0.768740914332426	0.8394878026686499	0.7954481079658109	0.8350608441547607	0.8052936565344382	0.9098438039722652	0.9097815063514432	0.9450406567799163	0.8918108822012556	1.8491484378530458	1.7253216149673278	2.182250803300704	2.0485006616138293	1.4377525398610658	1.0744317565748176	0.7900914083579025
Subject 1	MSA	3300.0	3600.0	0.7964057811957019	0.7497328922846549	0.8165283198951983	0.758825168967526	0.7957070706249141	0.7680827582912713	0.8379462419337997	0.7837254058578793	0.897942596786109	0.8886177423188357	0.9051450975359145	0.8584318169648313	1.8197737659613011	1.659174571222124	2.070670471146613	2.0585663284426943	1.4316367864967106	1.0588671235451343	0.7748858213546299
Subject 1	MSA	3600.0	3900.0	0.7404453349550764	0.7281565795630485	0.812639563964332	0.7333877881465298	0.7813208805637473	0.7584258127158776	0.8034483440013318	0.7541567562762026	0.8725020400079728	0.8632237662454187	0.8577021611706286	0.8387128691265033	1.7721827811324147	1.630059676337467	1.952016386659082	1.8909656954711096	1.4307533818030151	1.056210883288962	0.7642913169445649
Subject 1	MSA	3900.0	4200.0	0.7363262814141649	0.7079192177977234	0.7952726159751293	0.7170245240483482	0.7714473998592482	0.7560507668187881	0.8007919408755626	0.7565026485154434	0.8737221775933008	0.8670691174287057	0.8887885925260051	0.8125412721625906	1.7223011982924419	1.6060206124408296	1.875977620814524	1.8475953133768144	1.4023875241945944	1.0391965479770917	0.7556752709630885
Subject 1	MSA	4200.0	4500.0	0.752750865915587	0.7108261957983544	0.7849741270574668	0.6855744863178472	0.7864932932227404	0.7517023114506145	0.7632224037799773	0.7591801432540137	0.8529929496452766	0.8573262581409367	0.8553785820661659	0.8275154214686395	1.7087364410433423	1.5576709810294886	1.9539125145064276	1.845400645558314	1.424714991497197	1.0416560417601843	0.7401435375919831
Subject 1	MSA	4500.0	4800.0	0.7228580244012406	0.6896929698151695	0.7771631454935672	0.6969195752653192	0.7510131287512465	0.7269129887557639	0.7904657641264237	0.7284739309726476	0.8387390911316075	0.84527806114356	0.8863869988846176	0.8019258390093214	1.6870490512566363	1.572522733833452	1.904087447416586	1.8436258555606742	1.4313001350398764	1.0473006948154477	0.728339319250793
Subject 1	MSA	4800.0	5100.0	0.7224116802708807	0.7050738045047282	0.7418180813527187	0.6925347185422339	0.7390606176420604	0.7223668911317276	0.7642152568428031	0.7250605099603931	0.8265226498406122	0.8354705426258136	0.8549672548991438	0.7869738399684536	1.6635746562525213	1.575565300773519	1.8145077032840788	1.737776090174222	1.438546529146052	1.0343398580317285	0.7273154395297539
Subject 1	MSA	5100.0	5400.0	0.6924708736602412	0.6755105296197499	0.7677970035834747	0.6764483327588167	0.7349494632765996	0.7278681375069027	0.7478221061735866	0.7346910706610856	0.8459195230510304	0.8382190485086412	0.8482826794675447	0.7796759790696512	1.6774941434837132	1.5492840111360806	1.7842761744429367	1.6666750418994951	1.4499242734477065	1.0357731104846266	0.7257197246539278
Subject 2	MSA	start[seconds]	end[{SUVbw}g/ml]	Calcarine_l	Calcarine_r	Cuneus_l	Cuneus_r	Lingual_l	Lingual_r	Occipital_Sup_l	Occipital_Sup_r	Occipital_Mid_l	Occipital_Mid_r	Occipital_Inf_l	Occipital_Inf_r	Putamen_l	Putamen_r	Pallidum_l	Pallidum_r	Pons	Cerebellar_white	Cerebellar_grey
Subject 2	MSA	0.0	30.0	4.053045124895356E-5	1.8680978451902225E-4	5.0395108987418E-4	9.839324582788106E-4	2.837773433024514E-4	3.123920095348537E-4	9.35912168487249E-4	5.388830202964351E-4	0.0035324791313798287	9.7573700827705E-4	0.01284635352782404	0.004760889959315451	5.674223874300218E-5	5.761888730435667E-6	1.025375581613819E-5	1.3135490296141633E-5	3.1414928191328493E-6	0.0010692143163260198	0.0017429881022740235
Subject 2	MSA	30.0	60.0	2.178854973633179	2.2859146960146006	2.0869721208138117	1.9768063981713055	1.8564325956625964	1.9550723476544931	1.770427008772458	1.8763663758744826	1.8965248195928552	1.8371230713007947	1.8294207456859795	1.755123385962122	1.8235618769071777	1.7143205331196043	1.401252950233129	1.7989411887619156	1.0432835358441537	1.1589609979821915	1.4053478752836952
Subject 2	MSA	60.0	90.0	4.471886716426127	4.522194503809203	4.231965424097382	3.977758588553968	3.8571490530669053	3.793513933371912	3.7593239206595968	3.7734990809717033	3.9435548559328595	3.9788527512802148	3.904280993380496	3.777790606078952	3.9838767324273476	3.6255526272144607	2.9564750823675467	3.5456550501741617	2.787627906644616	3.0321132513598172	3.2988198592620392
Subject 2	MSA	90.0	120.0	4.562599947020885	4.504942965766361	4.352220424668587	3.9170769910427907	4.073076407629344	3.7391042050758188	3.6984131383083536	3.751761132753529	4.049411747674071	4.112016003312931	4.2200886603242225	3.953397643227447	4.237613661094599	3.8239655827542265	3.2497387564515066	3.757546880654786	2.943955665593876	3.124263642400649	3.482345466496895
Subject 2	MSA	120.0	150.0	4.300690629954602	4.431992028000877	4.016896811098945	3.7991802557034475	3.921458319189412	3.844192158292401	3.68804587631854	3.7088814287174614	3.943374314405787	4.011372053280866	4.005371775896663	4.0840177230757035	4.115998830472336	3.9591244578841156	3.290381491722087	3.677523641722587	3.0546491370007516	3.2379502366371753	3.43178011900784
Subject 2	MSA	150.0	180.0	4.0552841804536115	4.209419560340962	3.9777607712667304	3.6922223412815924	3.7700772109922696	3.627662686823612	3.514881606567428	3.3967853089183677	3.7610598009380283	3.8042541274280097	4.024118783997949	3.930394033423113	4.149873908914628	3.7974983196118615	3.0674847353088808	3.879309512112684	2.9125423753316113	3.1159665275580437	3.400387720424874
Subject 2	MSA	180.0	240.0	3.6934649284756915	3.915299015589653	3.5913067994186463	3.4272912143036365	3.6269470688536103	3.3929306381797346	3.2646126966637325	3.2737620049320526	3.5375166497310033	3.5748572524079805	3.735901541820965	3.5831178847658407	3.922510074924844	3.7258436014112135	3.1997434088095815	3.5076477846562852	3.1102818080760812	3.0457804632304715	3.1552210575116533
Subject 2	MSA	240.0	300.0	3.257866555146961	3.4114927393284233	3.1757850180796936	3.1827484954243914	3.207632979997811	3.1148835902117185	2.985650780232106	2.924122290169066	3.148361726747339	3.233587929273199	3.515241442357137	3.24696951758807	3.838481246257288	3.518021906600495	3.165998669500823	3.4068195513038404	2.9433401405948416	2.9023219787291055	2.9468642862580054
Subject 2	MSA	300.0	360.0	2.858889424731899	3.0643728105417267	2.809623726784878	2.733650043659395	2.785983388486102	2.696958953937326	2.574876555059717	2.604369213999007	2.86959064177438	2.887510089922557	2.994637632307672	2.8840598446772105	3.4413800015535685	3.3975430220630756	2.989324909443667	3.3623505205605397	2.8901340224792307	2.8241715073471596	2.6652609755676053
Subject 2	MSA	360.0	420.0	2.5453273014966555	2.7348860827152066	2.497939204249576	2.4246491664656276	2.642860418117948	2.5167153671570475	2.431742515219696	2.167553042856838	2.5398585146701294	2.5952086803507655	2.815763697785883	2.615870239360902	3.3331639091321676	2.9991496114039364	2.7844289851830695	3.1438547367088177	2.8521532613306135	2.66155597656126	2.437906496061089
Subject 2	MSA	420.0	540.0	2.223998462620102	2.3269274010984304	2.176011366627762	2.090824920655791	2.270842752573202	2.17019194258674	2.0540892412301446	2.0362430698675666	2.1639723025699027	2.2484100780643246	2.5548431496010267	2.314388028093788	2.9844961251807263	2.76674402274881	2.76689307084888	3.008077842051023	2.6650448870041146	2.458315951747153	2.1417140891739734
Subject 2	MSA	540.0	660.0	1.8915925123817487	1.973535914912759	1.8027924295233504	1.816112590064762	1.9766632745773052	1.8770874506263908	1.7775423405622064	1.8067942774654	1.8779658366052558	1.9086998354742093	2.11551670287389	1.9826833522844254	2.6010320020931488	2.4893145265845362	2.5122950619968094	2.577647976635916	2.4096618810978043	2.260116746150061	1.8472234187013612
Subject 2	MSA	660.0	780.0	1.6412228858748676	1.766661205624871	1.600188821387576	1.5967320280039417	1.6932388019026803	1.6154130869981884	1.618744374397977	1.5033756881618103	1.6771274194621526	1.6952461181039382	1.834558539712873	1.7601155618661437	2.384415689838022	2.1637336073385143	2.4066693819003717	2.4198724554928788	2.3797145942716895	2.1053310737675304	1.6403856596223818
Subject 2	MSA	780.0	900.0	1.4835730266237306	1.5504324807931482	1.4804409897175503	1.4760234909022927	1.5260905562492724	1.4998297153710212	1.4238409091642552	1.3772007028544522	1.4825034973700895	1.5334600181678013	1.6736951036430696	1.5703668846372523	2.1905232883375163	2.0966259475463858	2.2440806672998406	2.2248118349402546	2.3036194587717773	1.9905202265502453	1.472881631788681
Subject 2	MSA	900.0	1200.0	1.3392116785789483	1.440056594093221	1.320673119546484	1.3306849111721135	1.3737336195392231	1.317605004942635	1.2858100517630362	1.2647598919271417	1.3786096439426672	1.402596098122359	1.5428832568878192	1.38740441729513	1.9297954425079809	1.8191389213100138	2.0429369821860917	2.088321660933275	2.142834912177534	1.8890996984988817	1.360675852253479
Subject 2	MSA	1200.0	1500.0	1.2615796794321312	1.314913720106432	1.2235508986027384	1.211770719869321	1.2702281330754772	1.2308412371836255	1.1894352540324036	1.165449267576875	1.2764731861051928	1.3135175634786833	1.3783495893078168	1.3255492998579825	1.7576578272955317	1.5969030591396915	1.904313830085954	1.9448584991902749	2.0712675024873874	1.7683752587756771	1.259625371969392
Subject 2	MSA	1500.0	1800.0	1.201804531349623	1.2621401688879388	1.165157251790859	1.1392375377357808	1.1953450267909886	1.1938371620422146	1.125417068247586	1.1292552906864728	1.2053642240492053	1.2193154224410705	1.316825464670302	1.2512665175372177	1.5967599355456912	1.5142180019935836	1.754183884025906	1.6688006820891985	1.9849861142488976	1.6812901645164118	1.1768000755282912
Subject 2	MSA	1800.0	2100.0	1.1384553470265217	1.1895615395565216	1.0935651306740795	1.0899791674673196	1.0895465226161747	1.089071548728242	1.0715221483473414	1.053915061986288	1.1159067548791484	1.1316284451375367	1.2773741007979282	1.1195029300634758	1.5011256231197478	1.4587958067917839	1.6353813228901117	1.6338032215628004	1.9079026775917214	1.6533894827212805	1.128453143746242
Subject 2	MSA	2100.0	2400.0	1.094255569493285	1.1620321527931026	1.0675812604545882	1.0497628407257054	1.0754444052275858	1.0339476835886643	0.9625116264344058	0.9633518928939537	1.0791376331758187	1.1034465052121476	1.2032762254297609	1.111429231462921	1.391274055206992	1.314310979567864	1.5550534396194848	1.4754842049418926	1.8316976269134102	1.5717946906000577	1.0700974605456253
Subject 2	MSA	2400.0	2700.0	1.041342480566044	1.078862767275794	1.0010485116133054	0.9669295150197996	1.0598333317338415	0.9929276508262745	0.9473045107097846	0.9282057740376217	1.0165849051489602	1.0436255981156535	1.1497785592522973	1.0832886071719656	1.3823129279604132	1.2474021804992077	1.4756148558915356	1.385351264125859	1.8710642547581813	1.5712613291457274	1.0189171337357266
Subject 2	MSA	2700.0	3000.0	0.9958694799060055	1.068347626496319	0.9790803651527114	0.9489556549606135	0.9690827611600383	0.9743070841571608	0.9376981579797956	0.9065322937999696	0.9881288788638187	1.0157013742042977	1.1020491013199631	1.036912820922538	1.2741213910575908	1.1735643597658907	1.3009992380613937	1.3386159539028313	1.7305656846708644	1.4742556494726955	0.9945137034643636
Subject 2	MSA	3000.0	3300.0	0.9763136987721737	1.0363158489819853	0.9254051976552375	0.9082234284667692	0.943025692108975	0.8948098790007322	0.9074944024040832	0.9010129927637962	0.9592736500052155	0.9625622185980802	1.0666836198309966	1.0238820257302166	1.241811239712007	1.1285350734288642	1.2837211956492922	1.29464621870396	1.7154432270198186	1.4679984356147315	0.9759505109592936
Subject 2	MSA	3300.0	3600.0	0.9463860563609217	0.9919775471423549	0.8974801942036095	0.869782270833312	0.9629993847828047	0.9058016307027117	0.8840437262535659	0.8822547592825885	0.9309773515218751	0.9359297708720078	1.072858124466066	0.987012031515647	1.2189489605590467	1.168822104473179	1.2563990886442866	1.3024330464842961	1.6805566171201463	1.4689594528624639	0.9356213067862456
Subject 2	MSA	3600.0	3900.0	0.9472325591426483	0.9818619987064778	0.8972011187861142	0.8920889716341804	0.9302124666066618	0.881074847126385	0.840115228735101	0.8120573916210674	0.9225598756612214	0.9272886449072217	0.9986472157584103	0.9644437169993836	1.1680675094895605	1.117126501543268	1.2721079164881814	1.1969035616574644	1.6489183515352863	1.4047131735939615	0.9274397198119999
Subject 2	MSA	3900.0	4200.0	0.9323359343084974	0.9711921191829447	0.905379431691216	0.8414417724165304	0.9013696324383886	0.8680864589248785	0.8625603758883358	0.8284661686754902	0.9087548410704187	0.9322943068579548	0.9874281501130184	0.9415152548773023	1.1178405604327253	1.0597052532670972	1.1244674322878296	1.113620675076504	1.6645071301772418	1.4337404469906687	0.9193905767300237
Subject 2	MSA	4200.0	4500.0	0.8974255484305189	0.9552538726369022	0.8528237619788399	0.8296308797963832	0.9276567438238175	0.8483306477571659	0.8460052011707688	0.8171662647038573	0.8818844776532302	0.9064296283461033	0.9947671320068991	0.9253942061373976	1.128223958906176	1.053970487299651	1.1574448701065307	1.0812550984175573	1.645128070823148	1.3871214441762731	0.8938015436584692
Subject 2	MSA	4500.0	4800.0	0.8821551340357843	0.969603182245848	0.8422949792445991	0.8331156586757942	0.8704808168713498	0.8371888345527623	0.8331236879405992	0.817249363696888	0.875216212209665	0.8917437912015913	0.9688162363409276	0.9014839130423127	1.1142590406055177	1.0472184212768099	1.1569971021741026	1.1011881770431984	1.6221406754564782	1.3778576993959746	0.8845777892941413
Subject 2	MSA	4800.0	5100.0	0.8848394030095363	0.9259884496869972	0.8320763755847196	0.8156078857454361	0.8438126662008045	0.8597644767475856	0.7780320178142688	0.7956923467759225	0.8741588437842722	0.8518781796284998	0.9287887142532725	0.9623474552530524	1.0064581313331615	1.035992339768967	1.1460015307247886	1.0910729404234303	1.5584994753473609	1.3755206376595197	0.884112949429749
Subject 2	MSA	5100.0	5400.0	0.8875300642135215	0.9165618589438083	0.819496232623834	0.7811975749521594	0.8413014551675104	0.8289506529547452	0.7809637908244866	0.7680862532497059	0.8535928564115238	0.8500066593426823	0.9437312540094638	0.9684988854960608	1.0292377012632272	1.0156394007526472	1.075043565619552	1.0225699035438254	1.6360782318935776	1.3906536970582692	0.876222910517356
Subject 3	PD	start[seconds]	end[{SUVbw}g/ml]	Calcarine_l	Calcarine_r	Cuneus_l	Cuneus_r	Lingual_l	Lingual_r	Occipital_Sup_l	Occipital_Sup_r	Occipital_Mid_l	Occipital_Mid_r	Occipital_Inf_l	Occipital_Inf_r	Putamen_l	Putamen_r	Pallidum_l	Pallidum_r	Pons	Cerebellar_white	Cerebellar_grey
Subject 3	PD	0.0	30.0	0.0012883733503020744	6.44634406760252E-4	5.762621687765632E-5	0.0020414241556054036	5.135662389280857E-4	3.7666851859678545E-4	0.0014656921794915859	4.785758818597573E-4	0.0012132573890875561	0.0011123415240276782	5.940640904052545E-4	0.0021037106938409517	2.7594287356672888E-5	1.222974918981413E-5	2.0161266616374364E-9	4.71349501462557E-7	4.233033603602142E-5	0.002313737840971275	0.0019094228320373496
Subject 3	PD	30.0	60.0	0.9350709323808033	0.7827941415787869	0.7202304542859892	0.8022165528676055	0.9618634079491528	0.8702243309391022	0.7537326752462405	0.7090402678841237	0.8479172690181116	0.7546208356434718	0.7194564277565902	0.8480942001924774	0.9996466434805953	0.9844240270188465	0.8523908430526248	1.009307104544348	0.8189775612640702	0.7812079176081745	1.0516460336650013
Subject 3	PD	60.0	90.0	2.4939339365744218	2.2780970366625155	2.2333730412133264	2.25682589350707	2.4906328630792416	2.423594512507549	2.0519782380878127	2.133227912750428	2.390016991609599	2.106951170717636	2.565556395806155	2.4009018580754002	2.661962479815486	2.611599987144672	2.304234165980631	2.504700028044155	2.2076697153098763	2.1660925942381652	2.8704609035349335
Subject 3	PD	90.0	120.0	2.5939061119728706	2.385591817912399	2.2745936478630284	2.416881167873342	2.5238445872987114	2.606092199248863	2.1445579486592266	2.222330755255129	2.5715248867170146	2.372792533407903	2.7778037145370575	2.5037333473345313	2.8868939072971216	2.7889518939925466	2.442848564501702	2.768780224644402	2.2645265671357038	2.297388028248747	2.9163692391363014
Subject 3	PD	120.0	150.0	2.375783314329624	2.2983245889832915	2.284584007899113	2.2719610862675665	2.5422298958607	2.4584262746319183	2.078881058847884	2.159542541544326	2.5187450292538216	2.3760559095757827	2.6178708144091587	2.50604898617334	2.810751178597812	2.658683948943164	2.41962113843654	2.4486079204912556	2.1962728092677253	2.021480910867794	2.7473493887908944
Subject 3	PD	150.0	180.0	2.1883679259967295	2.1283155153054025	2.1056274072845866	2.202782701994792	2.247332418342893	2.2563100652546098	1.8584744472451575	2.0849476764700086	2.328676620474468	2.3111718002405865	2.553216677713877	2.487206763272411	2.7575168694351504	2.4930615938999523	2.2451685159823143	2.624993336063312	2.0693080214853836	1.9112982533512337	2.519457868664034
Subject 3	PD	180.0	240.0	2.026466998063171	1.9761526215789615	1.8909608294232498	2.0180212812773846	2.0824302906283094	2.0596109049802607	1.8044183742341033	1.8756892443227713	2.1727623690971	2.0731340160556897	2.281483165936379	2.2270429211677083	2.502650922569728	2.374953594261399	2.249493668630194	2.489714487990028	1.9734189023313462	1.7900001884275412	2.2007597383855284
Subject 3	PD	240.0	300.0	1.6797245189124652	1.692661900661193	1.6314340532065472	1.7319635428608677	1.7687809501348113	1.8543891177950798	1.5468774326007804	1.6336765705964211	1.8331604078120733	1.7933321396330228	2.082366640869651	2.0611811217943057	2.2299761142125476	2.1391257448518246	2.0879286068338416	2.1091207560923806	1.7943478836982791	1.5411023536053676	1.8362095343458975
Subject 3	PD	300.0	360.0	1.4900428392471028	1.448673527060059	1.4186674964146846	1.4430897762082324	1.557558657725636	1.5995578373160697	1.264815895028839	1.3900736000726397	1.6793053019008255	1.6162962083727734	1.9273518212009435	1.8587731843564796	2.0162169242797034	1.8997371081996874	2.2419278718710984	2.26165247743819	1.7194628060338886	1.4540682229739659	1.5316044267467603
Subject 3	PD	360.0	420.0	1.3251853231937218	1.3636870811495427	1.22479004739062	1.3072784297076012	1.4284876501764998	1.4624443228362196	1.1167820899615535	1.21490397066448	1.4403369241462585	1.4369884921996956	1.7159666157190117	1.7094220566055327	1.807506902999478	1.7233429786725765	2.0245940660278876	2.128839489211501	1.518300301150525	1.3348538351942096	1.3858498892276216
Subject 3	PD	420.0	540.0	1.1573557801653678	1.1613562432705677	1.060036246345767	1.1676476241029548	1.192707253935211	1.2442953833278096	1.0161469909606495	1.0734967495484682	1.2553541500270882	1.2826034452174753	1.4718212962099955	1.403112897208743	1.5654430821456344	1.5220484384267579	1.9377172601719792	1.76435710247425	1.4374660548234388	1.2108987717141417	1.1405785751785302
Subject 3	PD	540.0	660.0	1.0237908344476239	1.0522298686536473	1.0223931918304174	0.989678731350466	1.0667841626494834	1.1017266488331856	0.8884324241760169	0.9966348354064607	1.0910847312229777	1.1369665460915712	1.3252464155960055	1.282171536140865	1.4064645495299999	1.336299593998021	1.8077997676628286	1.664175413286884	1.363698257744069	1.0858314476448996	1.0050395397733496
Subject 3	PD	660.0	780.0	1.0024369087191616	1.0095272266263748	0.9099472739222776	0.9328960428595039	1.0041876559498775	1.050848327909911	0.8295201208432772	0.8952138702633121	1.0189215331933568	1.0221413395859642	1.15787577596155	1.17462087191835	1.286960138593976	1.22281036940592	1.6742188147885173	1.4849608038292246	1.3157652536291877	1.0345155346308488	0.9267724056619144
Subject 3	PD	780.0	900.0	0.8922158908569813	0.9522986109571931	0.8450014091664784	0.8755567978478922	0.9767934438982593	0.9542942960984604	0.7991747195352943	0.7913666369389247	0.9480209114775988	0.9767785733445251	1.1039884884712237	1.1615363948196276	1.1937666624926422	1.1705375315232303	1.599771329214903	1.4389265894640815	1.253486427421457	0.9905547679841433	0.882002093647273
Subject 3	PD	900.0	1200.0	0.8462944843230318	0.8916079977750329	0.7773165683749603	0.7991961255553193	0.8929927588934632	0.916168658963521	0.6972353687833106	0.7888475461929758	0.8772608496455447	0.9054456636845458	1.0543130722130698	1.0791844048426285	1.088770607854613	1.0655085154030388	1.3695859551368699	1.3307811978091024	1.1836257972980633	0.9062479158509689	0.8248490620664981
Subject 3	PD	1200.0	1500.0	0.757657838413742	0.8089226990172023	0.7116312014008201	0.7501026973062075	0.7905219989585142	0.8293787085074484	0.6263792640118524	0.7052149363321369	0.8180522718409549	0.8158552185644083	0.8980841712847152	0.9535004737363835	0.9809181755798875	0.947055840955322	1.2093141579308764	1.1923707247796855	1.1112295956876395	0.8125203311349409	0.7278575802396254
Subject 3	PD	1500.0	1800.0	0.6756311536392907	0.7566399158597221	0.6572003809639746	0.6900832007385915	0.7283900786669726	0.7920336333681988	0.6188179189471867	0.6553898673676137	0.7547248821611596	0.7339734980096395	0.876998294391079	0.8256280138748409	0.867277782810973	0.8318970415181752	1.100588719963362	1.0748959076361189	1.0772361728696467	0.7455515501283294	0.6645645254370827
Subject 3	PD	1800.0	2100.0	0.5973378776626923	0.6755791540596725	0.626048938813458	0.6248355205721303	0.6735628206336024	0.6642055010171504	0.6291847786717639	0.6310687452262194	0.7000961981144371	0.7035034966160687	0.7880478987413788	0.7707168840240719	0.7721290183274014	0.7701573912794366	0.969464912980591	0.9333960533892025	1.0250735854617758	0.7121784283065473	0.608236904305457
Subject 3	PD	2100.0	2400.0	0.5917987858305196	0.6056060476142449	0.613593381949098	0.6092911981501388	0.6327794745655169	0.6095822631923369	0.5769645560285603	0.6009589995723168	0.6479544484251747	0.6838345372293517	0.7513616743777654	0.6824891783424718	0.6813065430945429	0.717200129057364	0.8883183850250873	0.8688874965734712	0.9887805309615416	0.6532554693222465	0.5673014428915302
Subject 3	PD	2400.0	2700.0	0.5574013007053296	0.5817941235421173	0.5765900453950259	0.5505589042911048	0.5978628460962696	0.6131399721355599	0.5270146975446437	0.5670466070646398	0.6031440238022121	0.6425844736228896	0.7127303436989614	0.6750906516336599	0.6586632835271864	0.6880605686384875	0.7983087228933101	0.7625776237771831	0.9445932014834213	0.6272839051501649	0.5427453281143748
Subject 3	PD	2700.0	3000.0	0.538591186834438	0.543598585332937	0.5491352145256378	0.5261880557757586	0.5531596410072375	0.5407082516865991	0.5348692861402711	0.5433121614189744	0.5976057844221643	0.6054005592936953	0.6262662667468533	0.6421216394775264	0.6360769961768433	0.6343993703950623	0.7498447831799773	0.7656753874405773	0.9212706796478827	0.5853487541860005	0.5222513845045711
Subject 3	PD	3000.0	3300.0	0.49834668522618486	0.512725516159648	0.5255520317736888	0.5097119084643609	0.5425629980765514	0.5206150552923958	0.50943102548921	0.5181174179249233	0.5603476593996533	0.5797046686671123	0.640447423504245	0.5554902924751346	0.5752986751427223	0.6220411825067451	0.7073429883450189	0.6490289169701455	0.9022414855808947	0.5712291160569549	0.49345877210052436
Subject 3	PD	3300.0	3600.0	0.47312802571418544	0.51064212316642	0.48436258698499657	0.4947010316387441	0.4888640077889228	0.5142696384669811	0.4970104191619704	0.5108664127921685	0.5577214438366767	0.5648637613235081	0.6253967655794668	0.5646740907257204	0.5631175131456736	0.6068111307681292	0.6429636253846596	0.6823636310878562	0.8867661644225677	0.5520242694937885	0.49438661888001434
Subject 3	PD	3600.0	3900.0	0.45303819177003035	0.5003352665997447	0.48103844992399303	0.4810806936626264	0.4994304360276267	0.5099474694015385	0.46035128383254786	0.5105962328270301	0.5364218856104017	0.5479488379600497	0.6492348315167575	0.5704100989987424	0.5153344932463213	0.5748751011535553	0.5961048530224922	0.6280759278910892	0.8851526619839589	0.5368485852573599	0.46767162173812693
Subject 3	PD	3900.0	4200.0	0.43159556366212826	0.4701388076213604	0.4672126709857771	0.4575286254132358	0.4756177542202771	0.479903694070412	0.43887422613049054	0.4829541466408749	0.5225499795405391	0.5323213067389787	0.5686780109978713	0.5390150449743132	0.5047472746474604	0.5585298052433281	0.6444241126668508	0.6084440501718049	0.8698454633280406	0.5135799573394948	0.4563915963539884
Subject 3	PD	4200.0	4500.0	0.42727528893474087	0.45977294242426225	0.45362832543271026	0.43177775162459753	0.4618406597700826	0.4771589403036245	0.4551787464140773	0.45121787497423327	0.5188506688276817	0.5370899712840576	0.5814679185289933	0.5280149553962978	0.4759904178742076	0.533877458092963	0.5426304838697718	0.5398339199571716	0.8507352863091882	0.5190120190715426	0.44403274544735183
Subject 3	PD	4500.0	4800.0	0.43610811370212943	0.4566320352116584	0.41458251358740483	0.44359126996356224	0.4598338453927404	0.4614629761203055	0.41053227674980164	0.4407150964941877	0.5016695909674525	0.5043119557623506	0.5895373250600926	0.5805338677923721	0.47515747743128856	0.5119302256855782	0.5509670394251209	0.5599363986078458	0.8334799503971908	0.4838307042175174	0.4322972738362658
Subject 3	PD	4800.0	5100.0	0.4282301773899704	0.433239375509622	0.4250219738179517	0.43274414818351303	0.46259299612874827	0.43705443027765867	0.4086789037549394	0.41852254730864047	0.484316980796315	0.5056577882337443	0.5671362092546559	0.5502432128541876	0.4819641182147194	0.5209715223559535	0.5041289153477564	0.5152426652090902	0.8326633959784502	0.4776751000652446	0.43689535323946416
Subject 3	PD	5100.0	5400.0	0.40321170205196566	0.4132650961868407	0.4248365654807884	0.41123659163876525	0.42874065413742457	0.43781500700686493	0.39556449611494315	0.42353127184377826	0.4660735581546689	0.5138080356413539	0.536887087678334	0.5345208226549971	0.4598239948348528	0.5106051835743415	0.47623294050373843	0.47756603355171023	0.8447598810644266	0.48120846676445694	0.4295150121759832
Subject 4	MSA	start[seconds]	end[{SUVbw}g/ml]	Calcarine_l	Calcarine_r	Cuneus_l	Cuneus_r	Lingual_l	Lingual_r	Occipital_Sup_l	Occipital_Sup_r	Occipital_Mid_l	Occipital_Mid_r	Occipital_Inf_l	Occipital_Inf_r	Putamen_l	Putamen_r	Pallidum_l	Pallidum_r	Pons	Cerebellar_white	Cerebellar_grey
Subject 4	MSA	0.0	30.0	0.01245102197442799	0.016861289995540152	0.009733312036213082	0.008251067970739545	0.013707622254553686	0.015577875308067535	0.008893628204752368	0.011491945968204964	0.012327534501887005	0.014945899638248328	0.013865400723734045	0.014935807400070278	0.008593591554690694	0.013519858193094314	0.020737330872835136	0.020078509635794606	0.009780533490447552	0.008757071390604665	0.008495925824926365
Subject 4	MSA	30.0	60.0	1.3586626005068396	1.402618663715792	1.159504466244762	1.2027171937344718	1.4200563419457808	1.3645404567690704	1.0619498294452185	0.9953741617206546	1.1846222166498777	1.0867866780340023	1.3261707500875914	1.4404544860120723	1.2223481852540914	1.0968343023941642	0.7733496509822082	1.0242344587594303	0.4831498135955634	0.7481553220697599	0.6089591846541715
Subject 4	MSA	60.0	90.0	2.9857205619545795	3.173204804180685	2.6426490770164435	2.70631931970685	2.808167822810404	2.962692766645418	2.4624628121215864	2.5158284594190405	2.8224323930989073	2.7032744123914796	3.067198726283195	3.2200539851636876	2.827346636477202	2.593732504247683	2.5942083849718216	2.3830034942749734	1.5800036594629532	2.1249195660937517	1.7256223633566208
Subject 4	MSA	90.0	120.0	2.808473453103062	3.0595752902957827	2.618071478582692	2.6254756630104197	2.6677996467818446	2.757514558893206	2.658973517987306	2.53314636977521	2.7954364180541234	2.6791341775159765	3.0872180802328586	2.9786826324711484	3.052558784561427	2.6563470575155748	2.4757188708179854	2.6518125159028045	1.8364474173226881	2.351133844227803	1.8512510000214348
Subject 4	MSA	120.0	150.0	2.860711618627377	2.9590176820301224	2.5846782353167157	2.6283033699761233	2.701236421282644	2.6996300959264516	2.531606366876261	2.548259457274426	2.7614273559583467	2.7810752129825573	2.8514472146256935	2.974804933888535	2.939192965119929	2.6635789403018038	2.5170853953355277	2.736629594316014	1.8574658245071518	2.3315080946893403	1.8499672844186037
Subject 4	MSA	150.0	180.0	2.691312211391889	2.7688944441599546	2.5811159672524013	2.525321459381601	2.6102490752235497	2.594710475601744	2.503199615163652	2.3898572706812473	2.679098167384552	2.5517383094646817	3.0084958305193226	2.7713153278054534	3.004377912452398	2.7246095036114752	2.437311786531737	2.724201084905701	2.070031237226388	2.4892023859141403	1.8469975881372207
Subject 4	MSA	180.0	240.0	2.558740684641137	2.6529229042591282	2.3604094159284728	2.3683177421961403	2.3272707506169326	2.521528772058616	2.3150528321017845	2.337171941373043	2.6226386116435236	2.4799254467401255	2.629299802220345	2.670075122428301	3.050969780534274	2.811456596205673	2.6049631070075776	2.735040362376637	2.1877547383946734	2.381638072139765	1.843639073601345
Subject 4	MSA	240.0	300.0	2.34290484546068	2.4455806699380958	2.1745704720488988	2.302319376135486	2.2256604157876723	2.291964867965433	2.221686538246445	2.155889418679763	2.4738622978396165	2.4289964090316403	2.6447333343067925	2.6323850499993995	2.8938302276631873	2.6238228435604896	2.8473256499631816	2.7699316726923087	2.2856254894491883	2.416212812376017	1.7554216587591185
Subject 4	MSA	300.0	360.0	2.2220607701185884	2.2162729391849183	2.0973289680560185	2.1412212158421937	2.1422536582178395	2.2181525312979318	2.062361990881911	2.0554596691718814	2.3253492226546655	2.3019672517490903	2.5727771147932117	2.4792259841240423	2.899325419300979	2.562207685395734	2.722200243489411	2.846108142861482	2.448763692061334	2.370409520589888	1.6945369592729378
Subject 4	MSA	360.0	420.0	2.0677623710344335	2.0988056113566387	1.9496837826208377	2.0245228638583797	1.9971749923394242	2.0639282036866433	1.9981579777624177	1.9548236591010948	2.230196780698236	2.2217617492804322	2.3944150593408864	2.248467592063804	2.7110122603154423	2.46451858038391	2.6791143491524707	2.8053585767348608	2.3312886152174315	2.328641870557746	1.59835355637032
Subject 4	MSA	420.0	540.0	1.9262578246559912	1.9370410357197727	1.874121080071447	1.8242764487257261	1.8211976964450614	1.8678087091537705	1.8375717083246883	1.7995598238352102	2.04589670015649	2.0165828577915477	2.119613997426498	2.0924721585582233	2.5506643870642307	2.2530055523599373	2.703747786081152	2.65188111748229	2.42190811094666	2.253137741449976	1.510527124948716
Subject 4	MSA	540.0	660.0	1.733771137020824	1.765880208859521	1.6698980524508755	1.6337865000868135	1.6366178536481044	1.736244668390114	1.684131512720775	1.640629678574662	1.867217162975848	1.8105769867971375	1.9758410406805496	1.8628762327975394	2.3481901299399794	2.127747956796128	2.527871569258224	2.542187191884949	2.388538570552001	2.1409477211731485	1.3534772555378538
Subject 4	MSA	660.0	780.0	1.5880956829833295	1.6427685208427079	1.5537921582938807	1.54566845497434	1.540103636152054	1.5941336475830639	1.549541367400245	1.5020066264468355	1.7465684084098996	1.7379970854820215	1.8220264992483806	1.7436788232753244	2.215352401711357	1.9924574372106179	2.46075164714226	2.4490823133507718	2.4212047738227653	2.072084270542021	1.292109496092472
Subject 4	MSA	780.0	900.0	1.5450129794175282	1.5427401247616501	1.4606546883116422	1.4289518700125896	1.457211846252811	1.4780208021032308	1.4847670039396803	1.493960071415188	1.6487942921384473	1.6414935798605086	1.7229448505466678	1.6557644177351776	2.093726587440244	1.8856371428921577	2.2237949542325595	2.3745057869955133	2.404982209616122	2.0069941346948212	1.219220887669671
Subject 4	MSA	900.0	1200.0	1.4436532340787807	1.4655581058592873	1.3644277541742014	1.3638499966858433	1.395228495889853	1.380944211193956	1.3873142439043562	1.3748959905441325	1.5197799054269652	1.5293681726992432	1.581216722276281	1.6031958934418782	1.8526812631844294	1.7305113084780288	2.1055999026723953	2.0820041501005164	2.3913573889409605	1.9585700802425663	1.1191009848305953
Subject 4	MSA	1200.0	1500.0	1.3398654258594718	1.363442603585078	1.3117026541828736	1.2894407579031508	1.3234652040740613	1.301215956922782	1.2818258686241464	1.3080132110974532	1.437413111336177	1.4408128779846336	1.5144019746285267	1.4707826517308362	1.6493779753446347	1.5819378365536636	1.943090054062381	1.8345073145141484	2.3445148174124597	1.8710792495711033	1.0539228748648526
Subject 4	MSA	1500.0	1800.0	1.26170554955916	1.3194082525271114	1.1944284819646072	1.2422084564712605	1.2548937090021397	1.2409459367052804	1.2829068563035477	1.2895991568989729	1.4132030213639553	1.4367319956541422	1.5026934399344754	1.480889305357067	1.5524042868045882	1.4737940559492486	1.8494563052119375	1.7572626197501293	2.232830534361142	1.7976929948067522	0.9966220951042857
Subject 4	MSA	1800.0	2100.0	1.2317647206654314	1.2575346419001079	1.1286785402283357	1.2225954700173531	1.2436660691011596	1.230779570076308	1.247929850991575	1.2641192539695965	1.403863064459948	1.3880864105199606	1.449246200060756	1.4311760654086	1.4655910391756848	1.401900398341212	1.7343496922019668	1.6701465907313704	2.209042879696483	1.7596260695151287	0.9628704598657478
Subject 4	MSA	2100.0	2400.0	1.2058259164726195	1.2320894955849226	1.1522043237473838	1.253878018174973	1.1707715349605294	1.2018816675205386	1.2345005790047807	1.257090896799582	1.377025488410986	1.3879130832734532	1.415010365301896	1.3194616979436873	1.43359375828296	1.329619517864252	1.6103287483666904	1.6067872203147786	2.2037313853114	1.7233937236722383	0.9635622874223202
Subject 4	MSA	2400.0	2700.0	1.1959871736659409	1.2035216099298012	1.1625978049077759	1.200023043332152	1.1415074914165757	1.174157854787758	1.1996474439866631	1.2094901752572653	1.3598387415398463	1.3544920347161238	1.473638277944005	1.2729314801184586	1.3892759983741954	1.3410925052745881	1.461943531939518	1.5221847212606576	2.177179155367142	1.730689877705693	0.9404719871856706
Subject 4	MSA	2700.0	3000.0	1.1917383200262108	1.199519015448324	1.1548283911407609	1.1640957580013591	1.1450844598193513	1.1551356168189884	1.1915653346480397	1.2034662272593195	1.3430184775252272	1.3621799698629857	1.3989288787620353	1.3101805423935247	1.340219259587549	1.2547127466961214	1.4465801968181253	1.3901302133905133	2.1356831767062516	1.7496083016563375	0.917003637547122
Subject 4	MSA	3000.0	3300.0	1.1635364614031616	1.1844133350963943	1.127968479693827	1.2134884394064827	1.1248499567300385	1.1344691061086962	1.1439574338706606	1.2008341829380953	1.3361817945357686	1.3401474672369247	1.4066977227484898	1.2065371165682492	1.296386155023555	1.2543444405418072	1.4255597384236438	1.402004212359337	2.214375569918417	1.7325461088157255	0.9360252487572751
Subject 4	MSA	3300.0	3600.0	1.145902778660357	1.1924336802222584	1.135426907230915	1.1846634687624586	1.1331344521237554	1.1325456408925234	1.2105321899463277	1.2146225306341236	1.3374308674805206	1.3149669270140407	1.4250680177999229	1.2513965098778357	1.3007522695026381	1.2328862767207411	1.4263467193338215	1.331929066388227	2.2029065709720044	1.7355093095987186	0.9207743313404713
Subject 4	MSA	3600.0	3900.0	1.1657155301787796	1.2017779674585256	1.1420329430494789	1.1850090976504646	1.144169734107507	1.1331784391830269	1.1776908361312621	1.2156058579254534	1.3326401525277447	1.341943301607543	1.4192216134246323	1.2520286244316665	1.3107402948161706	1.1928121284705497	1.4030931769665855	1.3596437626320395	2.271370035649653	1.722559223063314	0.9215963537551204
Subject 4	MSA	3900.0	4200.0	1.1429892627422404	1.1819068704107067	1.1417150054967138	1.1642091443329008	1.1474676239917443	1.1232927464581621	1.1747799412037239	1.2331319660984335	1.3527455433420457	1.3445891346183316	1.4296948638634959	1.2621173869482973	1.2335825485656855	1.1792477045348022	1.3674455399348915	1.24503810069087	2.222249937264678	1.7496313207909822	0.913770702646783
Subject 4	MSA	4200.0	4500.0	1.1361797013074622	1.168964532890925	1.1255587637473141	1.1974458119008489	1.14017853523724	1.0833562571913902	1.1564226371490705	1.1991705376575155	1.3583198205216362	1.3501362902432419	1.448919487887359	1.2344056535633996	1.226583250204257	1.173992732381322	1.3372493353939419	1.277485166358062	2.262069165692097	1.7665172235261721	0.9165220020393221
Subject 4	MSA	4500.0	4800.0	1.147219769447922	1.160845957596429	1.0926440221960547	1.1622985561573955	1.1677158018145093	1.1408735535649512	1.1597589302430862	1.2205748002375572	1.3549143560675745	1.373489202340231	1.454800990745177	1.2858907970989435	1.2310997867513152	1.1821978003649036	1.274712956018952	1.295104832499078	2.267611535160299	1.7652856998226838	0.9010261359595546
Subject 4	MSA	4800.0	5100.0	1.1222624692486463	1.1515796163408396	1.0975236229162704	1.1639174166859192	1.1516250848295684	1.164098948772498	1.1654946832335256	1.1982023665290953	1.3457489799273077	1.3348895322245298	1.467539460780408	1.2796414439112596	1.169746271819946	1.1649277515758172	1.3348399613157653	1.252168448581216	2.2307879850078223	1.7694303975759524	0.8891617093041475
Subject 4	MSA	5100.0	5400.0	1.1377249461875678	1.1547045208469058	1.1112863304870757	1.1476136017713472	1.2033063468340401	1.1740824158415464	1.1340835925814545	1.20142151273987	1.3244967348008103	1.3513715744984296	1.4653650642053861	1.2939471523562318	1.1589076780856828	1.1301470926449966	1.2285177691633038	1.188429718267436	2.2235886936696545	1.7916651723009949	0.8814273370416039
Subject 5	Ctrl	start[seconds]	end[{SUVbw}g/ml ]	Calcarine_l	Calcarine_r	Cuneus_l	Cuneus_r	Lingual_l	Lingual_r	Occipital_Sup_l	Occipital_Sup_r	Occipital_Mid_l	Occipital_Mid_r	Occipital_Inf_l	Occipital_Inf_r	Putamen_l	Putamen_r	Pallidum_l	Pallidum_r	Pons	Cerebellar_white	Cerebellar_grey
Subject 5	Ctrl	0.0	30.0	0.0012771340255602044	0.0011795469397356873	9.091063362137279E-4	6.555930862384687E-4	0.0017107325627076459	0.00162763796670472	0.002704489933867837	2.799501439483601E-4	0.001553602442809376	0.005580333532968196	3.4426383015876105E-4	0.00283455277060595	9.011171759132904E-4	8.137591994808221E-4	1.7557517831603215E-5	1.5505916786396465E-4	0.0015596901775218567	0.0036963423852566894	0.005411659614012908
Subject 5	Ctrl	30.0	60.0	0.6930068171272293	0.6945031640229791	0.6735105893528435	0.6697977763271223	0.6391631163489478	0.7256111342584899	0.5382574172154397	0.4683193769037074	0.5750786840369211	0.5645697089797131	0.5883810317142042	0.5244298567473635	0.5740767544149393	0.5510380840930349	0.3880951855003018	0.5393240399120278	0.5112170700853034	0.4258564100977911	0.6211567683490539
Subject 5	Ctrl	60.0	90.0	4.293145737623334	4.218174468565495	3.88579166342941	3.7528200572567574	4.143920448716494	4.082173972775445	3.2160521735924283	3.481114669390858	3.7802110629229717	3.990058366220755	4.183788443331264	4.148212174149421	3.4839543773858352	3.2452768266172023	2.448657615419386	3.3234639599849936	2.6672656453143797	2.769656844979607	4.135121861899969
Subject 5	Ctrl	90.0	120.0	4.600467875833015	4.638703591531222	4.117632583041488	4.283055591817534	4.398590942511947	4.291500832985256	3.5399250192997123	3.8396754733559755	4.305353167636838	4.346338864890468	4.672726577572255	4.472927883350728	3.9946197451347003	3.955000992204104	3.208710124009952	3.4645877580780002	2.974189933457164	3.071656648490846	4.51408680043361
Subject 5	Ctrl	120.0	150.0	4.325222495302202	4.365406279911312	3.8142466086589772	3.9857670535726295	4.074429081993341	3.9707745965883436	3.30956293113101	3.78597659064092	4.184126484185224	4.173072438820936	4.314837289186105	4.244295876653369	4.098306497247152	3.878659661036363	3.4653947214453464	3.881040187769495	2.9623241626285757	2.8907803747205314	4.275028601389093
Subject 5	Ctrl	150.0	180.0	3.9841354412423517	4.185392774467239	3.7345353118147138	3.6958210277010566	4.017496949278332	3.9202857392135333	3.3463502663511515	3.4908272998791476	3.969298683242567	4.058253651303809	4.14516326818504	4.117411446901176	4.112987748454681	3.7650421648238455	3.3427508368826153	3.982438767187034	2.8489215404907364	2.767615478268826	3.9959749058437217
Subject 5	Ctrl	180.0	240.0	3.604965037429451	3.584965629475478	3.479434618498751	3.481151534120498	3.6527184018140786	3.5536600076365876	3.05699902378691	3.2892738683652105	3.634325156481702	3.790302952227055	3.8437224777812746	3.6400612576277815	4.020688292972422	3.748790106848123	3.363769363131162	3.783676603269656	2.673041221577104	2.5341355074335845	3.5494348004275755
Subject 5	Ctrl	240.0	300.0	3.161836186411715	3.197798423880089	3.02812357131877	2.9990735536125053	3.230758209604027	3.0563950735276975	2.681240294780279	2.871583030599501	3.216878403887284	3.3166146401586847	3.511272792180767	3.373333660338879	3.739453059052562	3.5375136485892855	3.1508147611816177	3.6394465877925537	2.524047052615154	2.3408505572575034	3.048578201722699
Subject 5	Ctrl	300.0	360.0	2.8208362302944368	2.746183841638892	2.6847424343021125	2.625502791705203	2.9008089756004285	2.7824771876241403	2.3670923518860314	2.6295770292759744	2.881554588867827	3.0346924348453173	3.0669432866261537	3.0617517732983317	3.5739931841942227	3.366879289892586	3.1277459107308903	3.3608992468298404	2.451196639902478	2.227086636361564	2.667745778999514
Subject 5	Ctrl	360.0	420.0	2.4149256213146897	2.449181872777017	2.3726516791968577	2.404064619405217	2.5631377376203037	2.4759371680646316	2.117805996096956	2.3036372017741864	2.563034571876486	2.702248162066515	2.83367470118253	2.563524794888647	3.3443552718146488	3.187961833201607	3.1329443653114155	3.144035101697175	2.313107299462451	1.9720335267681137	2.334993883303808
Subject 5	Ctrl	420.0	540.0	2.178040185938361	2.186332132000284	2.092930846703894	2.062199388128531	2.3196880827048547	2.24682681907469	1.9021391364577163	2.039025236958135	2.295764668120732	2.392046633812015	2.5112703095249422	2.42067751327236	3.162201461506151	2.9002679676242007	2.959185495538016	3.1677810888954685	2.1537521495788834	1.8740174860564192	2.0240368427819133
Subject 5	Ctrl	540.0	660.0	1.9284201651457675	1.9812522470012592	1.8724617876099403	1.864634675937471	2.0991424510890635	1.99037571187978	1.6559648631337855	1.7627158997960752	1.970645904771638	2.060744064135023	2.2288751318106277	2.2328746634727796	2.7987754594151815	2.6876787510481854	2.902109811777248	2.947857186319922	2.0787830716046214	1.7705233296129135	1.7527588471650146
Subject 5	Ctrl	660.0	780.0	1.753590265690948	1.7825744087161868	1.6548907208131045	1.6944662101918864	1.9037151800527827	1.808496844271334	1.5658152653036266	1.6390898477159856	1.8099730946698098	1.8982364123345834	1.9727753573424216	1.9324620777827686	2.619444094637421	2.3966983088801355	2.663619592203723	2.740857562584109	1.9346931339948248	1.649612578378244	1.6034443190752583
Subject 5	Ctrl	780.0	900.0	1.718757813030694	1.6759947571758458	1.6448642421684905	1.6476734373759283	1.821898846230174	1.7145555815987406	1.505748382135685	1.514067196319956	1.727448580535339	1.8144178686017536	1.9673224131310825	1.7875023406988124	2.4790005374855886	2.300442261303292	2.466019300281272	2.6109522619544743	1.8998517765418297	1.5917917950858231	1.5070975514946605
Subject 5	Ctrl	900.0	1200.0	1.5892091057319155	1.5873559246886813	1.5104073177789241	1.4861949496232412	1.6557395086645403	1.5654018055990808	1.4051016732404573	1.4554414932717106	1.6010158006983803	1.6542102101725862	1.732966673576812	1.67523950437953	2.2991867527750447	2.0764469102446292	2.3437178476815657	2.4332731199836983	1.7852248707253047	1.5159314389586356	1.396639722005394
Subject 5	Ctrl	1200.0	1500.0	1.4465604489430264	1.4465996537265415	1.399141350091698	1.3762869802331053	1.5244724895937798	1.4524642688807414	1.2909568202604347	1.3493183826151813	1.4620077476420898	1.5316546140982938	1.5861736974443224	1.522587246618621	1.9804411408841456	1.841466853478725	2.0803327833590743	2.1811705703264845	1.7099347831359093	1.407624826885903	1.3002161689273746
Subject 5	Ctrl	1500.0	1800.0	1.3409190598770149	1.4015405771355283	1.306047777337946	1.2572777859743134	1.4098925991737286	1.3439767495444446	1.2047845809907307	1.2532059251993888	1.3572646838128808	1.4201494046531242	1.4830153422899284	1.3728709159864336	1.8096268886311242	1.6650658908445584	1.8573194497385694	1.9050549175294658	1.6671161970624306	1.3030915286001385	1.222140579431649
Subject 5	Ctrl	1800.0	2100.0	1.2797759346883155	1.306263258252751	1.1832231911031457	1.2104712956949994	1.3353112997718415	1.2481927829557269	1.112463157665149	1.1932322783398495	1.2919844241960068	1.366715401128947	1.4436116429619048	1.3295908586445138	1.6206885599512728	1.5229768662077763	1.7644644131576697	1.84966057228401	1.607901909525962	1.231961238309554	1.1539324685867587
Subject 5	Ctrl	2100.0	2400.0	1.193437446745625	1.240995298384679	1.1328969250036305	1.1584169626589385	1.245874693438724	1.1573189406370505	1.0890347503300732	1.1449567552095705	1.2119174007137958	1.300848986346862	1.29402284572087	1.2767681848807457	1.514436168722639	1.4618526652952741	1.5963428861857873	1.6648801766678374	1.5227073270172489	1.1950812934999402	1.094951840791868
Subject 5	Ctrl	2400.0	2700.0	1.1368363337127099	1.1668112717363877	1.1159499000463162	1.1040716812928315	1.1937256032378698	1.114255021565493	1.031768163706997	1.1008520200520104	1.1655003589330466	1.2349043224494074	1.2842609194077221	1.231053900454973	1.4274809680214466	1.4216633389678859	1.6100545359496334	1.6046392948864072	1.4965054454429714	1.1391344200535367	1.0625001769022455
Subject 5	Ctrl	2700.0	3000.0	1.1050745114167684	1.1434461307366175	1.0472658854525252	1.0489760232935965	1.154633895760038	1.0684585290487547	0.9809983205079635	1.0628022629123677	1.120639776693415	1.1808489270791416	1.2410314116363286	1.1684470692478452	1.3468412048123626	1.3155985695989394	1.5108528122445337	1.487908741283928	1.4764814231998387	1.0978988907881095	1.0264554927563687
Subject 5	Ctrl	3000.0	3300.0	1.0707731409871957	1.107548618995572	1.0381648690008223	1.018529862180958	1.0863660460773168	1.0268156627916862	0.963091151706187	1.0030956682846284	1.0928274135531473	1.1367654074600257	1.1306279797569627	1.1055134473037795	1.3135040660114123	1.2283980195822675	1.4367382969510385	1.375716516404214	1.447557616275432	1.0745727813846628	0.9965743690197246
Subject 5	Ctrl	3300.0	3600.0	1.0413527886841516	1.0433653648406067	0.9853969814366894	0.9895113805317262	1.0538552742329537	0.9887507156752965	0.9121685952562099	0.977895218988308	1.0593139894684285	1.107006385652507	1.1198941985136446	1.0820640075291286	1.2123686316999014	1.1962159156858854	1.3371271331089818	1.369576206871936	1.447436778333407	1.0486796723551146	0.9667382472446949
Subject 5	Ctrl	3600.0	3900.0	0.9932212303370187	1.0259320237681426	0.9328228105671551	0.9407848625297304	1.0390764620491788	0.9808772017013382	0.8830683059878229	0.9390290736108894	1.016271991317937	1.0657793888034364	1.0935599618710883	1.0249045789439253	1.1623140339655909	1.1415787765161889	1.252444691306715	1.2469046200507714	1.406691981364451	1.0070648449837092	0.9455064665320032
Subject 5	Ctrl	3900.0	4200.0	0.9507298955170168	0.9908167050966837	0.9086111174747916	0.9147499053113547	1.0257986747946182	0.9167060997518127	0.8688479951429163	0.9305855272475608	1.0143786580118896	1.0615911162791227	1.0760776547408657	1.0224131489212105	1.141034505023252	1.1018191879344978	1.2103104820307515	1.2362735310570818	1.3740793633317667	1.001538668567441	0.9222040026485673
Subject 5	Ctrl	4200.0	4500.0	0.9585323082857794	0.98109583303686	0.9180705311808034	0.9137170745131037	0.9919436664983555	0.9461686912180931	0.8504409196857068	0.9025965305446488	0.969279405451646	1.0136043716780248	1.0756560976589904	1.0245775149695282	1.0833992136640793	1.0699097450245816	1.1363342835005654	1.18330416882006	1.3514331053487392	0.9724661599829421	0.9086645890611893
Subject 5	Ctrl	4500.0	4800.0	0.9400386711708306	0.9768280744596423	0.8715555483194988	0.9082398363812878	0.9954953058425989	0.9212052858770832	0.8355784485421557	0.8991656452009771	0.9602454300092786	1.0350556090393859	1.0283707751438393	1.0014586246945878	1.0689551206170078	1.043637990042231	1.13267143715765	1.123260062356856	1.3453168913405802	0.97803320250618	0.9070070154624149
Subject 5	Ctrl	4800.0	5100.0	0.9340461079533586	0.9468895992190883	0.887954164617257	0.8917006609859738	0.9814307893142454	0.8759006207988957	0.8075740536961963	0.8841500844171609	0.9454219009198348	0.9995285288518189	1.0208420013618675	1.0172344600944714	1.0377683983691663	1.0254271944613191	1.0663570919190237	1.0789599732661408	1.3579457846604943	0.9514630304115217	0.8978168907788054
Subject 5	Ctrl	5100.0	5400.0	0.9175785691659404	0.9388464239060214	0.8865713475948177	0.8603158924645102	0.962860318697395	0.8985607746133222	0.813282799127814	0.8707385328744862	0.9341767829113938	1.0006143556214409	1.0118787393642132	1.0119749907027242	0.990102958287506	0.9940417357932495	1.113516355723127	1.1079654237495318	1.3686693226316564	0.9498032710756337	0.893973398805736
Subject 6	Ctrl	start[seconds]	end[{SUVbw}g/ml ]	Calcarine_l	Calcarine_r	Cuneus_l	Cuneus_r	Lingual_l	Lingual_r	Occipital_Sup_l	Occipital_Sup_r	Occipital_Mid_l	Occipital_Mid_r	Occipital_Inf_l	Occipital_Inf_r	Putamen_l	Putamen_r	Pallidum_l	Pallidum_r	Pons	Cerebellar_white	Cerebellar_grey
Subject 6	Ctrl	0.0	30.0	0.5300242631420765	0.5001827556131216	0.4077712644610729	0.4381256385739379	0.4451971395621377	0.42534349658882936	0.4068867655373603	0.32633130048940767	0.3725465513466927	0.34302124458148275	0.38162063290278864	0.5052912888396588	0.34871301169087715	0.3683688157087895	0.2120645385597513	0.2661457707611206	0.24186016653393366	0.2148307079633301	0.3275022056305851
Subject 6	Ctrl	30.0	60.0	3.3017866047158635	3.533682819692731	2.827001793162932	3.146470976708593	2.788833953634226	3.1872095701880903	2.967953508210097	2.6211830119408286	2.7189532560257597	2.6501418359184097	2.9513028847676765	3.887667555583055	2.741454523969575	2.5148833944784537	2.250087721354853	2.529383925657365	1.855217992534716	2.081366846962348	2.7143698585199707
Subject 6	Ctrl	60.0	90.0	2.904387764165161	3.0065401264455156	2.7880561197130116	2.8085408253630932	2.6152694220647255	2.5756050961479957	2.7375183157136784	2.4040424933578093	2.615919495214169	2.7840102871299917	2.6741690135050304	2.815643622754245	2.8355304861633024	2.7922749202990285	2.180259711905522	2.616185816597443	1.8371832930014622	2.0916730238824814	2.525440428637619
Subject 6	Ctrl	90.0	120.0	2.7443211709376643	2.663876419218314	2.647933404729963	2.4825058294768847	2.390543106237894	2.43003587681667	2.3483442125580307	2.3884306011370486	2.4948047282816113	2.547831492465473	2.4100641856406098	2.6659892919804298	2.730353692804051	2.727443674672993	2.276216562274262	2.5364575312157127	1.761513672161097	1.9831991675074725	2.4053225736477137
Subject 6	Ctrl	120.0	150.0	2.375864319036394	2.4313741892232668	2.322083655479295	2.4039906395513975	2.3244507854648844	2.2274132258891512	2.2239316569657808	2.175025431244229	2.3384670797242966	2.437595481975652	2.434165330774111	2.247728356212846	2.6452000143954004	2.7657816572658818	2.1858950730951383	2.2803053420112325	1.8368590768875026	1.8670952278008257	2.2239999858059543
Subject 6	Ctrl	150.0	180.0	2.297104498869619	2.1979198657327927	2.2290575262016965	2.2169266236461778	2.1189568776633476	2.1337086678234036	2.1637997398532836	2.0658321085441997	2.2580205720551105	2.2754848130641343	2.225684568013223	2.2170311331688177	2.5049269953683106	2.5115978877660368	2.3063243598318777	2.515170886620333	1.6419402688241118	1.7623749522579983	2.1473139635144536
Subject 6	Ctrl	180.0	240.0	2.056569552341532	2.1289825883115885	2.018050709997196	2.0693734520564173	1.9413352496924232	1.9252028962634131	1.9437876383897272	1.868028683845308	2.0906259158911307	2.062729790973304	2.112442688202274	1.9462523546471653	2.602267511100736	2.3953208659521183	2.1700868992073445	2.3995490366713668	1.715950495309824	1.665807165990522	1.9635274513174759
Subject 6	Ctrl	240.0	300.0	1.8832028235836153	1.7430726365577807	1.7897419372481989	1.8580922282367975	1.8456182680705868	1.7852562470434856	1.7720149097972737	1.6976606629656479	1.9372035247401322	1.9103996937843994	1.969954124329534	1.7749842734189856	2.364850663841749	2.281807244950082	2.0486295948126276	2.4725440964968466	1.587445392595639	1.5848287359480457	1.777606664782386
Subject 6	Ctrl	300.0	360.0	1.7011841238435652	1.701969928480582	1.636840557926231	1.6524511251367555	1.6634313744439537	1.6245981930588822	1.6304028733211013	1.5529516485384518	1.7434414716402333	1.7408750546180405	1.746933304714663	1.711163277702378	2.2545855961994006	2.1713462973297664	2.1475460560170267	2.203362982596121	1.5479588158720792	1.5346497232051026	1.6559287920307202
Subject 6	Ctrl	360.0	420.0	1.590019763858884	1.6464696771607348	1.5655227496210897	1.5487682532067175	1.5638971280523435	1.6231047245888097	1.538224741182493	1.5220339160671554	1.6656268966790868	1.6561235791999738	1.6059374879290602	1.6137490222165805	2.136846361266327	2.0884424168371782	2.227357279360243	2.341609848314964	1.5655189172491828	1.4443370847291286	1.567060369121561
Subject 6	Ctrl	420.0	540.0	1.4690366788459213	1.4933788992197454	1.4676510048268891	1.406959277237217	1.5025950902662568	1.425701675712441	1.4152421448941994	1.389559946674085	1.5917587717864092	1.5567771305192293	1.6270020504971776	1.4863122341981048	2.1638311582705567	2.0627123475826137	2.0475373402177834	2.277002299544796	1.5812502203420253	1.4112114261852118	1.4629698766296872
Subject 6	Ctrl	540.0	660.0	1.363245055456391	1.4745921444311845	1.373530775391709	1.3995905165320364	1.4444152792844795	1.3945636314374708	1.4100217089472127	1.3161246742229977	1.4787127681285062	1.4642107702225167	1.4833859406456418	1.4371299246817932	1.9454392937768894	1.8541466380328682	2.105375238475243	2.1020505226388018	1.5489294029590968	1.3759540198322873	1.3721074608813821
Subject 6	Ctrl	660.0	780.0	1.3569320637814306	1.3107856669319313	1.305383703211876	1.2679222413518698	1.3626892900755536	1.3140175754773336	1.3074716777567117	1.2307524465060584	1.3996255812565017	1.3748170766215615	1.437683068794693	1.363012602478925	1.9102373697924255	1.8267698441147886	1.9384865626444778	1.9417851262948107	1.481716686833834	1.3091133952792113	1.2983204660637064
Subject 6	Ctrl	780.0	900.0	1.2822077607260782	1.2434839099267756	1.241557509759669	1.2193939592835301	1.2825995517021458	1.1795655859933738	1.2647324669577846	1.18023624411423	1.3420584781165747	1.2822099791085382	1.2906046799559334	1.2606734181407189	1.813017102696843	1.6779601692911632	2.032475044590242	2.0005864766365247	1.4052935523091161	1.278036651378644	1.2178593338047397
Subject 6	Ctrl	900.0	1200.0	1.2062999811891013	1.1794398094639276	1.1272610814177697	1.140209679887435	1.1468632944478598	1.1573015942196938	1.143029852129315	1.119236565903261	1.2241028386337567	1.2250177788567904	1.2749792695106288	1.1838974777619744	1.6982069484212692	1.642936428087383	1.7413076855563157	1.8443214020096346	1.3859951829382722	1.221030388192392	1.1577061783828901
Subject 6	Ctrl	1200.0	1500.0	1.0920755856887296	1.1021956910070214	1.0866751213932289	1.0356025542049372	1.075620574640087	1.0516543396131512	1.0771482135585189	1.0366906250910601	1.15703649201691	1.1266118127048121	1.1575239947721219	1.1073111542306442	1.5229985626886202	1.4886249686455961	1.6419896830852723	1.6547982512290398	1.3140619211211126	1.1365121654675299	1.0580280657060366
Subject 6	Ctrl	1500.0	1800.0	1.028865128193519	1.0177739215147295	1.001112699511067	0.993764159329639	1.02310909083345	0.9835579685982376	1.0061523386477198	0.946324510916358	1.0748048366727514	1.0687749655250796	1.1216538464822492	1.04057259088088	1.4327157279711171	1.4027494776917537	1.5392758140167593	1.5154896281841124	1.3102625908058105	1.0766602991792338	1.003464051961219
Subject 6	Ctrl	1800.0	2100.0	0.9710151345807483	0.9839800762321169	0.9455092406712239	0.9542711539966985	0.9691658510587232	0.9361588806726131	0.9544319175656795	0.9270249506136173	1.012145546915408	1.0123048167897728	1.0817056816360369	0.9649926511340299	1.2972837539309852	1.2937955133127401	1.4390139695541442	1.4423862794133844	1.2466095231315728	1.0477562894699506	0.9514258621812332
Subject 6	Ctrl	2100.0	2400.0	0.9513303303706775	0.9696464058873452	0.926138691174982	0.8848355753167272	0.9555362290856865	0.9260149489935471	0.916135725603655	0.888818790040041	0.9721083618107508	0.9561125753218112	1.0532064900177187	0.9325532922535258	1.2282303213472943	1.2306951385240281	1.4039635787409115	1.319597495842413	1.2266186185316368	0.9853645490291574	0.9346422285331776
Subject 6	Ctrl	2400.0	2700.0	0.9468335625828684	0.9192879178440293	0.9381564151446101	0.8852048850797918	0.9342040335560282	0.9184534352342887	0.8829660500726775	0.8541161072882054	0.9634261742035893	0.9367877363843546	1.0100431342476526	0.9275344577983683	1.1699682955650554	1.1583125178768467	1.2813509560931842	1.3289645510976702	1.2253588116826546	0.9671048564509087	0.9196199109953158
Subject 6	Ctrl	2700.0	3000.0	0.9128370687631298	0.9159745196209247	0.8640221686459475	0.873527513982571	0.9002316488344454	0.8701384960205962	0.8847962611351362	0.825795565793776	0.9581141874845183	0.9359632296869237	0.9887063009849482	0.9304333467598501	1.1628460497792932	1.1401063844964734	1.1801833107119388	1.2139133757319736	1.2078800131252387	0.9534019614070014	0.8950811046270171
Subject 6	Ctrl	3000.0	3300.0	0.8780275786949743	0.890363015269635	0.8624753307042542	0.85116447339568	0.8873441365750523	0.8827190488447512	0.8667363432605003	0.8262254469893562	0.9068357555870857	0.9259957987964061	0.974350156022992	0.9414636352601825	1.1340426989319468	1.1187526467588162	1.1806466911873135	1.1847815798392	1.2102136595482091	0.9245494469868649	0.8831684623656585
Subject 6	Ctrl	3300.0	3600.0	0.8889377671173521	0.8978931879444234	0.8363120342990289	0.8293788967185919	0.8731165255622004	0.8217506026200779	0.8406695497325957	0.7927348996336308	0.9147574305904683	0.878453264395134	0.9543013153129735	0.84841995813726	1.0689182711120753	1.0876807162473972	1.1328639916626586	1.1052699571956062	1.201664109616841	0.9135883031800951	0.8616967969398689
Subject 6	Ctrl	3600.0	3900.0	0.8546696836959673	0.8614934980347346	0.8210828374207186	0.825563660421163	0.8695795207725067	0.8501531800680877	0.8288472853652837	0.8025632821966365	0.8983972661326485	0.879028008120223	0.8940900182750058	0.9056997482320057	1.0382158343088947	1.0709188732176533	1.097489847163804	1.1007964322314188	1.1983935826782135	0.9103520937106607	0.8558787101820596
Subject 6	Ctrl	3900.0	4200.0	0.8461072594932981	0.8248979510149528	0.8124892002382869	0.8233397351437205	0.8585739642564189	0.8268402455353261	0.8211127680438718	0.7794716794597294	0.8848119495459941	0.876598262391055	0.9469084534008105	0.8736448682414785	1.037796516951763	1.0137464225407982	1.051845683331982	1.0753125553187222	1.2006885137981715	0.898576303059366	0.8494085240905139
Subject 6	Ctrl	4200.0	4500.0	0.8377789545034198	0.8554634803834686	0.8201140615187139	0.8002094934685196	0.8406664600321937	0.7913673793947795	0.819186836960301	0.7833386321709335	0.8737062240769261	0.8686121660186754	0.9248785285404887	0.8440645909790189	1.014324714457829	1.0457985605908395	1.04315331630985	1.095402854594789	1.2088565817784782	0.8888460471495357	0.8489470571379838
Subject 6	Ctrl	4500.0	4800.0	0.8369135416194802	0.8337238319328342	0.8108068533474175	0.7901527297673017	0.8177371453522453	0.8208096336039788	0.7767132461954773	0.7756937416938209	0.8603162367955128	0.8318771574610955	0.9052825731991991	0.8658343232696875	0.9692706548829664	1.0134813367283155	1.0659792837934086	1.0362071486468605	1.215810396057005	0.8623872058884737	0.8405122677241116
Subject 6	Ctrl	4800.0	5100.0	0.8289254111542145	0.8357506746696747	0.790108599449772	0.8079909697640182	0.8514072706611204	0.8056707635945176	0.7496491657494987	0.7619768092034084	0.8632442960434773	0.8558086235957308	0.8659424755317007	0.8676892378236624	0.9859956363501151	1.0015457285713552	1.0614539211548855	1.098399217074293	1.2061683303108475	0.8588027544317358	0.836171680159448
Subject 6	Ctrl	5100.0	5400.0	0.8111717997932123	0.8320595710739424	0.7960214855015026	0.771761500253219	0.7893260996884207	0.7905684231760088	0.7383043533974069	0.7660057789263901	0.8418767707781194	0.827747013469048	0.8873458746279602	0.8297850761179043	0.9882908336184884	0.9718439836488081	1.005628175996285	0.9867221131213637	1.219528236864475	0.8615204136913299	0.8242179897079694
Subject 7	Ctrl	start[seconds]	end[{SUVbw}g/ml ]	Calcarine_l	Calcarine_r	Cuneus_l	Cuneus_r	Lingual_l	Lingual_r	Occipital_Sup_l	Occipital_Sup_r	Occipital_Mid_l	Occipital_Mid_r	Occipital_Inf_l	Occipital_Inf_r	Putamen_l	Putamen_r	Pallidum_l	Pallidum_r	Pons	Cerebellar_white	Cerebellar_grey
Subject 7	Ctrl	0.0	30.0	0.0016779190065464066	6.01038466482046E-4	0.0024247954134018787	0.0017035612536679507	0.0027590654255059423	0.0026310723324099424	0.0020008549214716592	0.0014478618788675201	0.0022927774223818415	0.0031002661122142066	0.003148135438059218	0.0018578277260705674	0.002669856331042893	0.001542325631460171	0.0014467734295448486	0.001267672537512733	0.003276109434003294	0.0029810081428127914	0.002321366069267004
Subject 7	Ctrl	30.0	60.0	1.4280806153080396	1.4047977304458539	1.0151302338647492	1.146627790858744	1.3102081406388382	1.1284276902742703	1.0277678392568954	1.073450788031242	1.2452417094178252	1.0922115201732374	1.1723963498528844	1.2047960228601056	1.1870438506611274	1.2337060591689215	0.909183877249611	1.070102873883732	0.8424538194379424	0.9785000495529971	1.2217172786856745
Subject 7	Ctrl	60.0	90.0	2.907973644523554	2.8080533724853356	2.34732124023341	2.3654779019496557	2.508174785157588	2.482546216934722	2.3988869690249546	2.299561824366204	2.5796029630039174	2.4372486294801474	2.441717349053194	2.5816853079610524	2.6733506438369306	2.5637841009675237	1.8629009861588826	2.368552403925543	1.8755012268191467	2.196262641015184	2.6782091295697814
Subject 7	Ctrl	90.0	120.0	2.9296462199055098	2.8450882703523317	2.215195127458179	2.396655062475683	2.409158463636286	2.5040131324118224	2.381530481188271	2.276629769750738	2.578419161812317	2.459004725689176	2.8207113562228123	2.530374107125464	2.8888854703594915	2.8869599246502085	2.3038181215153815	2.648872287850734	1.922710841397651	2.2233292528969475	2.6432530085673744
Subject 7	Ctrl	120.0	150.0	2.562520106049421	2.6152623609796057	2.077257141517272	2.227024985510643	2.477233427085393	2.3409444740614496	2.2716403151185713	2.1224660266701147	2.4977419580842493	2.383773907418301	2.4777738668651077	2.4757919065714526	2.9258599183105924	2.593111641479447	2.3811950967909628	2.5594184225024463	1.8537612963951284	2.0301004376728753	2.5016771842503833
Subject 7	Ctrl	150.0	180.0	2.285857198918047	2.343027515835473	1.9440758709395245	2.080466808637104	2.325997527175626	2.280254383427333	2.1611234381403	1.945347212487091	2.307798821928782	2.1953825215474234	2.289642505477908	2.4276644510579493	2.9575483741092654	2.71557673129704	2.3763192532415434	2.5055871171914315	1.85202589748712	1.9584908752748367	2.4222590727479982
Subject 7	Ctrl	180.0	240.0	2.168811961862004	2.144884213913284	1.844376867113134	1.892862995393462	2.0818593301642654	2.0140686884182775	1.834226624370053	1.8966465216286152	2.152234391894401	2.0181497278720855	2.1743406983811546	2.1721558842337547	2.8321018145295533	2.6637691513799386	2.278419214358677	2.4177773370210636	1.7829340590373564	1.8634071958988478	2.1931456152278543
Subject 7	Ctrl	240.0	300.0	1.933483452384159	1.9702808297108334	1.6961065333092056	1.6193596375848993	1.9529538207854646	1.8031477909802736	1.7018870406911335	1.7018093762309798	1.9110926657429423	1.9110340465614737	2.05517576814925	2.019470274691828	2.5963574328006134	2.426500620671748	2.303929464431075	2.4594561426518493	1.7651543093369302	1.7485983051550325	1.9605403633041325
Subject 7	Ctrl	300.0	360.0	1.7615622814738598	1.8077285873439057	1.5372764344644834	1.530065707680372	1.6920526526707345	1.7231630391031456	1.527556551210005	1.5018410254657164	1.82729711219276	1.7310402728591467	1.8720092419083738	1.8832903341026335	2.5736987236912072	2.3249455965010437	2.2375004944940873	2.393769975952681	1.6612279267952634	1.6764831010320198	1.7674342668540513
Subject 7	Ctrl	360.0	420.0	1.5650215494325788	1.6763240519014733	1.3829186134561573	1.35657582983613	1.7080252963617835	1.5771691985753882	1.3653668619848558	1.4501204047084308	1.650405944994299	1.6481701147820096	1.6775308600705252	1.7443334192760034	2.4691096558534147	2.3221238622777887	2.309284296536414	2.4437112657204243	1.5961384410836121	1.5164514918975596	1.6225087709309407
Subject 7	Ctrl	420.0	540.0	1.479400488919446	1.4819752237967294	1.3270522565636609	1.3108538070987437	1.5828114353429412	1.5138998611783945	1.2973625118095184	1.3253032281496113	1.5558644434404263	1.5149559310957694	1.6044642014683617	1.5846585394773651	2.3535973217552453	2.167795579900366	2.144179524684508	2.2792105040718846	1.6192303335557325	1.4925285806594923	1.5141093604141926
Subject 7	Ctrl	540.0	660.0	1.445584880620867	1.4044667097063608	1.222136968046075	1.2574323703360033	1.498362876224071	1.4510846237269963	1.2517145168418418	1.218459779942988	1.4295391556555561	1.443139392834336	1.4937673763199524	1.52441086337181	2.196549936517095	2.0857172641222563	2.214282233480804	2.4323868927071715	1.585742098698979	1.379790891692686	1.402548383408547
Subject 7	Ctrl	660.0	780.0	1.318394206810112	1.3441130004240243	1.1965178038090414	1.1461574112590962	1.3870965470053012	1.418687244282466	1.187738912534792	1.1732970129945985	1.3868216779926679	1.362317074177752	1.5296197243930392	1.4876928912472902	2.1471550399529065	2.0916243939531745	2.1057763252118864	2.2054685954225883	1.5833489363054525	1.390554149410642	1.3240328366220457
Subject 7	Ctrl	780.0	900.0	1.2876097250800016	1.3539871772279193	1.195390513779235	1.1378727799012172	1.3605191118908118	1.3484245074530752	1.126706967131103	1.1585484827180677	1.329648621428916	1.3454506651411637	1.4052928979252401	1.4452242477983153	2.0563816537274664	1.9291340058700637	2.147437089047894	2.2660523837307913	1.5773767033738713	1.3123497649918614	1.2618939349256537
Subject 7	Ctrl	900.0	1200.0	1.2486580288909839	1.2564363266004475	1.1236494693692016	1.1225621341029648	1.3066612246285416	1.2712647635598664	1.1166214060591602	1.130242052784918	1.288177726447819	1.283296536917108	1.362676112085327	1.3435987856253406	1.942455918043909	1.8152897525753733	2.1561096631969496	2.0849424074794576	1.529386582343493	1.2932933371643593	1.2117729076739785
Subject 7	Ctrl	1200.0	1500.0	1.1756591891113906	1.1720635928320202	1.0677507308430263	1.037993308180482	1.2176134536690364	1.2029634654796177	1.066397380369196	1.0743906413392998	1.1860773562133144	1.2090144978457924	1.2657394287639123	1.2544643610755661	1.802637298649836	1.731509833097133	1.9030357892866558	1.9569530023064166	1.5412603637104507	1.2322569985788236	1.143380975950579
Subject 7	Ctrl	1500.0	1800.0	1.1219504102866695	1.1237368974153876	1.045809555278572	0.9714246378364818	1.1522532724063363	1.1283861025384485	0.9939893090813071	0.9692529200078488	1.126289587755953	1.1348354288807814	1.2768985179156498	1.1768593575774233	1.7262538589281302	1.6184060778356657	1.8633352864023893	1.7853406051405745	1.5099831824152956	1.1964354540491398	1.0679073463792668
Subject 7	Ctrl	1800.0	2100.0	1.067401774286942	1.0834798494105167	0.9474087688252696	0.9739159803286869	1.0905064362377124	1.074859396482695	0.9709925260854202	0.9850080948863507	1.1078232094479687	1.1089280757790179	1.1852436400904591	1.1176741400371273	1.605443601232338	1.5224155462791382	1.7882994823241227	1.7583009013443358	1.4751266976531088	1.1401847327148542	1.0316212103502103
Subject 7	Ctrl	2100.0	2400.0	1.0328992382840412	1.068320975850701	0.9757412844786387	0.9613768745654999	1.0332897928275318	1.022967570259263	0.9403303901973252	0.9507473445740934	1.0710601954633057	1.0778818252955649	1.1380768778425399	1.0444245945607455	1.535666473988248	1.4918027505016977	1.6486714929264072	1.688991246925694	1.4452162532454669	1.1180265906341036	0.9956035386061354
Subject 7	Ctrl	2400.0	2700.0	1.006935821226672	1.0541792289417184	0.8925227692172808	0.9174044606807942	0.9809232510560669	1.0467667191942105	0.9295194142991123	0.9233185746862184	1.022372034711251	1.0587259573664694	1.14290458565038	1.0401810950586192	1.4559802250852547	1.4190551485126535	1.6079059162339318	1.5124914586666733	1.452185237000938	1.0679794377155647	0.9796189556853646
Subject 7	Ctrl	2700.0	3000.0	0.9631817069283799	1.002932345276993	0.9037097008589463	0.8892611293330829	0.9669566960776654	0.9945591911974023	0.9251486452893247	0.8759868679408822	1.023173281500597	1.0170192657114112	1.0658972844909018	1.0277561356376859	1.409447833972079	1.3732930917750676	1.6329301142999968	1.5413067918917718	1.4075720592564576	1.057852031207299	0.954401513298825
Subject 7	Ctrl	3000.0	3300.0	0.9545860433984488	0.981901386589899	0.8713091763889652	0.8544018967202927	0.9504624963395262	0.9794852216390798	0.8973344676597783	0.9067310079069318	1.0027470858001044	1.006330333531785	1.0748600323310376	0.9882174146636568	1.4086724148266514	1.3314115495576337	1.4940927886229078	1.5087401541345136	1.4150662577456627	1.0480446489965376	0.9398967530835253
Subject 7	Ctrl	3300.0	3600.0	0.9507321888717666	0.9502512589538612	0.867662716084903	0.8408665761164892	0.9409896665637908	0.9299559162761674	0.8680312780105461	0.8950340503079235	0.970157050945552	0.9798390731154072	1.0385344960371266	0.9503161789300484	1.3770099794262645	1.3353127066306365	1.423893144210983	1.441841016805494	1.393907694020627	1.028535677427307	0.910004335582099
Subject 7	Ctrl	3600.0	3900.0	0.9469501459363868	0.9456774912245097	0.8464309692444689	0.8390277624104056	0.9468578411190353	0.9278938457586368	0.8703090967104097	0.8577250073962643	0.9713295462282112	0.9845689186208603	1.0510449505148884	1.0090084255826484	1.3394937127226134	1.283109973063957	1.4527198204996539	1.5058910997045403	1.3990459066990453	0.9980624904140148	0.8971126268675177
Subject 7	Ctrl	3900.0	4200.0	0.934726319113628	0.9277320069632029	0.8421742277894789	0.8401573428963999	0.9204498713341375	0.895487962288706	0.8452201679112646	0.8604323025646761	0.9462270256664073	0.9728276002680976	1.0074967186984536	0.9564067438435895	1.2795767310342812	1.2735880969933295	1.371373070263931	1.3889409834888768	1.4128560603283828	1.004713387349079	0.8985906786810137
Subject 7	Ctrl	4200.0	4500.0	0.8844430132544816	0.897255928948776	0.8375957456919085	0.7964646884799518	0.8949769673836977	0.8743796388909884	0.8276865206374706	0.8777748100117327	0.9290611769850206	0.9412984769979895	0.9687737323481607	0.8621508799014526	1.2555230981436196	1.2696592283466754	1.3473584203146642	1.3694706856525583	1.3971105306351572	0.9905201556686763	0.8707278700306044
Subject 7	Ctrl	4500.0	4800.0	0.8567781225853386	0.9116173846897409	0.834703768482965	0.7818528323576135	0.9205083389736876	0.8924781468991976	0.8144524464466862	0.8268658102713511	0.9175400209291414	0.934598277809403	0.9707215119715428	0.8900931779145344	1.2297905354179326	1.2077258504038824	1.4055858173033797	1.3639012462970375	1.3963137495192568	0.9595102831805334	0.8676913029957773
Subject 7	Ctrl	4800.0	5100.0	0.8628173254361345	0.8850769329677747	0.8084942488169664	0.7972444169123808	0.8782149740167688	0.8497989704248426	0.8249430652096711	0.8088390284730079	0.9280522584375159	0.9355155166949952	0.9795612445212004	0.9035648789388493	1.243245606044724	1.1870347463873183	1.3497794541168262	1.3717583360975432	1.4064319396375804	0.9401972076118563	0.875883112182585
Subject 7	Ctrl	5100.0	5400.0	0.8483614922221929	0.867803439531737	0.8006838516883261	0.7587950977710682	0.9055540023018576	0.8931125123212713	0.7827636556106772	0.7807947538090209	0.9164693775397855	0.9380420489983958	0.9836956840840257	0.9592534768314528	1.2275896066834169	1.1973101880548556	1.222162045721104	1.316002000631588	1.3893780057646918	0.9440363645690111	0.8565518282008368
Subject 8	DLB	start[seconds]	end[{SUVbw}g/ml ]	Calcarine_l	Calcarine_r	Cuneus_l	Cuneus_r	Lingual_l	Lingual_r	Occipital_Sup_l	Occipital_Sup_r	Occipital_Mid_l	Occipital_Mid_r	Occipital_Inf_l	Occipital_Inf_r	Putamen_l	Putamen_r	Pallidum_l	Pallidum_r	Pons	Cerebellar_white	Cerebellar_grey
Subject 8	DLB	0.0	30.0	1.7397700670994645E-4	0.0012932317480822916	5.256699580654338E-4	0.001845008191825749	9.750202569014556E-4	0.001039175823858237	7.765591739258753E-4	4.089862746189325E-4	0.002660905160364772	0.001550324821173001	0.006391574164898961	6.735548634954153E-5	0.0014283661578226936	2.817034978849161E-4	0.00341560610466817	9.444941315443875E-5	0.0021148789870917622	0.005845708235212445	0.003341914307466981
Subject 8	DLB	30.0	60.0	0.6975063357539977	0.7266414397855357	0.7524935774722178	0.6372559610743034	0.6934392255092025	0.6648937673954948	0.6382386345240574	0.6059855019398942	0.6418031273325915	0.6385898898409818	0.6968524381193821	0.6451603750878532	0.708372775805681	0.6513326826917797	0.5172801628080591	0.7800612497463747	0.5994886907507174	0.5973756608998575	0.7652999003094064
Subject 8	DLB	60.0	90.0	3.0725339258683957	3.0843958267210176	2.7725949298713686	3.0716892610722546	2.803996460382606	3.008882999197517	2.7164653949443367	2.6703370264851594	2.8044641439164186	2.9393054889621557	2.9406909931337912	3.2073204461843026	2.752388879477758	2.5629147106357375	2.2430650582532157	2.671136517371174	2.1790911437864833	2.312516232201918	3.211506704904282
Subject 8	DLB	90.0	120.0	2.9435571196696997	2.975208772470074	3.1402868949221414	3.0321335258671986	2.876019795055719	2.924619271768416	2.861148531559307	2.798908940496273	2.9165319468191018	3.0963541653685014	3.07789797305446	3.5022606172710375	2.7472432453041264	2.563868060141122	2.1434435147884185	2.7672440071452	2.209582351978866	2.3732349333393556	3.1886160693437984
Subject 8	DLB	120.0	150.0	2.810605138915401	2.803600652649696	2.9223443490391223	2.9810639874043585	2.8328496217077968	2.784266728238322	2.7803447217221593	2.7172576366759937	2.964726122760173	3.09791380773077	3.037407363430211	3.2129308054662387	2.8786680958230937	2.6272204826455297	2.157367476373218	2.848978574934436	2.088160217631308	2.243029540717053	3.013660844168672
Subject 8	DLB	150.0	180.0	2.821406917258278	2.7119869373689136	2.6521703087826247	2.7277665252728904	2.5557598023524615	2.911452016181959	2.530259797740008	2.4480614482326963	2.8220047437545763	2.911429015004593	3.0638050544700692	2.95176207088982	2.6881751807285554	2.6413566552127543	2.2266877111313037	2.6898368088877898	2.0365261894494413	2.059264594434217	2.779570889175464
Subject 8	DLB	180.0	240.0	2.6471319056781226	2.5958420832154343	2.517801673371729	2.5555724032096774	2.3984957281212456	2.48336133622749	2.437457188220223	2.3589221163672507	2.6431078504192387	2.682574697570036	2.906476124459225	2.8813309495619315	2.5811988247862825	2.480256481868819	2.020593758496776	2.4338521049868063	2.0092336607942682	1.9562192030699144	2.4836418031413863
Subject 8	DLB	240.0	300.0	2.3081039562627432	2.2379290439255684	2.2667657351386072	2.2802520969680815	2.3143380992874794	2.289824469689825	2.3053300474199214	2.1293025798786593	2.5978272713458868	2.4223365382839095	2.671175844074876	2.5104484327617076	2.4628235805178096	2.2994086911427347	2.0167040470735254	2.481151255206005	1.869196837763956	1.8396301283784307	2.1830247550406257
Subject 8	DLB	300.0	360.0	2.2172457076495173	2.015224985781503	2.012861517681668	2.127990714679038	2.0639094348442684	2.0623486508570497	2.265985633932029	2.0576636043014376	2.3755785203434665	2.2557555108808955	2.4316144992514426	2.3070557293725082	2.3277037056498626	2.1793852497957853	1.7550031962615318	2.341618393739912	1.7534521131553673	1.6712487190751886	1.9661598052190996
Subject 8	DLB	360.0	420.0	1.9238831009717186	1.7879308666230707	1.9226260781792288	1.819781861285313	1.9533975555980476	1.9226668075599043	1.9804611773842202	1.877484268771343	2.2235549500390834	2.2127912383717083	2.250797841264368	2.3409338618795426	2.209612712634268	2.1103844330377135	1.9697739416261542	2.199872116864288	1.6908795942817212	1.5813683179196265	1.7659239495913823
Subject 8	DLB	420.0	540.0	1.8117785724797482	1.7387428512566372	1.6869708031516975	1.8196115210240305	1.8485558257122257	1.755652249553583	1.8342219694120725	1.701684641413319	2.0674862243293517	2.0512023848275667	2.1504423093854976	2.0686009042759173	2.0409734604874212	1.9826246208822167	1.8916902175510655	2.1750637538937982	1.6033924653348142	1.4696397984548704	1.583473738360042
Subject 8	DLB	540.0	660.0	1.5899859948371013	1.6030224282020307	1.5110403388853475	1.6355535668624583	1.7438331505490252	1.6605873554452386	1.6551598014690199	1.615804173970704	1.9319450646115963	1.8885809426849804	1.93606679014422	1.894552469365838	1.908476410459006	1.8187301167651397	1.891860712483922	2.0891512058701323	1.5491310649689527	1.4022171326213884	1.4131199618388122
Subject 8	DLB	660.0	780.0	1.5935609544987235	1.536370905610572	1.4781401800508367	1.4486794153281037	1.5879141648451356	1.5582367440111318	1.4929557388428423	1.4754807015169533	1.7969798453896095	1.7953216785184614	1.9046635112003436	1.7480408492398194	1.794823138216245	1.7286101461341168	1.8329569227330256	1.8545349388370789	1.4793320697961498	1.3340199424379282	1.345280277446782
Subject 8	DLB	780.0	900.0	1.4182153798676984	1.4295691875942456	1.4269203490133675	1.403048121553698	1.4388278291521703	1.4144821389828743	1.531691345573036	1.407513101350865	1.7076478976808978	1.6573461702628443	1.6215770432810968	1.6112943502188215	1.6726101231980874	1.5579098738759258	1.6656673947509089	1.8143177922049378	1.3919348307751465	1.3013765926871945	1.2628710813934163
Subject 8	DLB	900.0	1200.0	1.3359582441276827	1.3075350431679116	1.2933306457647622	1.2912116683103896	1.3663419308508593	1.2858321222365503	1.44738751754551	1.2669153392666366	1.5762416031256248	1.5251227866496748	1.6245251236099127	1.5443209908696294	1.5396159488243177	1.4644748703530295	1.6538729731444777	1.6925798268707029	1.3247788015590243	1.1861993422530324	1.1371462450869043
Subject 8	DLB	1200.0	1500.0	1.2573453906605327	1.184122672427265	1.1853031153754983	1.1637519216301528	1.248812878338182	1.2002416737220467	1.2631354159799164	1.144027567744931	1.3997750634637185	1.4067123478552261	1.3909393237363572	1.380420800963625	1.379171110005686	1.3282705651433726	1.5176117963646725	1.5939589996611503	1.2783584888833388	1.1055843584502776	1.0580076219633774
Subject 8	DLB	1500.0	1800.0	1.1187201776940088	1.0561736061220146	1.1374201827548387	1.0725627129053068	1.1653000920811605	1.0768930641067234	1.1605094596396173	1.0701490751752285	1.2802969203252463	1.3168429975894462	1.3274054225204257	1.2494017049531265	1.3036852394732028	1.2563496610046945	1.4417652769768419	1.4621054055702059	1.2437714198986756	1.040724376987475	0.9896157520313222
Subject 8	DLB	1800.0	2100.0	1.070773518294872	1.0426759766655214	1.056861264370808	1.0348780915757096	1.1331425569773206	1.066142971547895	1.0298110986939648	1.0142781277752881	1.2241744390585096	1.2005272904520659	1.2586020965801956	1.251431746623964	1.1966311018498983	1.1816610066261528	1.3742551774027045	1.4446544368732392	1.2291155300237677	0.9983131673375991	0.9473434818541476
Subject 8	DLB	2100.0	2400.0	0.9996710373920125	0.9722322239604302	0.982410155550948	0.9799105846833683	1.052396880334859	0.9926028420926778	1.0330259258227537	0.9902878240213283	1.1576598157164817	1.1650705736709654	1.189703627989714	1.1291552524787272	1.122491680298796	1.126612263536681	1.2139823261063616	1.294818959802801	1.2062683403308183	0.9422578041867805	0.908190808684791
Subject 8	DLB	2400.0	2700.0	0.9304855980556401	0.9173889755453192	0.9180042348946201	0.9324698208285238	1.0096623739648096	0.9723955844943314	0.9825963564050202	0.9768858211615304	1.1157372886951302	1.0805992173377943	1.1460702178707862	0.9844465249283418	1.0422999540952596	1.066438170830277	1.211203016483659	1.2860140226080956	1.1575076048022095	0.9122663030685484	0.8839449036829528
Subject 8	DLB	2700.0	3000.0	0.9191846401615668	0.9451483394666519	0.8886791952980954	0.9404734005032136	0.93593057002375	0.8951714276524719	0.945757364318831	0.896135860928711	1.1058187194110807	1.0847469842015673	1.0997984870495707	1.0419109995719318	1.056640806833989	1.0470667900520618	1.1868966999431823	1.244102117150889	1.179825140116394	0.9018508189084715	0.8703946962707435
Subject 8	DLB	3000.0	3300.0	0.878238485498219	0.8764326008470381	0.8668384824090037	0.8634682942048143	0.9105567671962985	0.8859723267112816	0.9517533003017055	0.9457069159557925	1.0608235425765464	1.0761274665422094	1.0681236044245046	1.0223911205038743	1.019428241624643	1.026557178139571	1.0831414422527148	1.118266716070327	1.1487977163358427	0.8816991045425064	0.8666659020875505
Subject 8	DLB	3300.0	3600.0	0.8383570564638017	0.8845107769650471	0.8702242124926596	0.9204067751446388	0.900653299308215	0.8478332123286001	0.9014106845899617	0.8547707785952549	1.0489483546695966	1.00797703134676	1.0543214650035575	0.956931058251951	1.000954480501477	0.9881387625229332	1.030799892038942	1.1001205359586919	1.1459670874434924	0.8570406399493887	0.8550638089010794
Subject 8	DLB	3600.0	3900.0	0.7889207420451704	0.8607996360357576	0.8471954131179367	0.8031260768156521	0.869750784656766	0.8722865019890369	0.9060716305551076	0.8809552215285451	1.0354950427824587	0.986986796027104	0.9967494984225783	0.9225851756297682	0.9623815296900909	0.9548146240757763	1.0400818401531366	1.104381307417606	1.1777900260078342	0.8614045592344306	0.8345991457317526
Subject 8	DLB	3900.0	4200.0	0.8467074033453629	0.8457354562796123	0.85384362164812	0.8541236862103007	0.8854304889414579	0.8665052715275421	0.8953721353320986	0.8884318336627727	1.021935694371481	1.0007193654091302	0.9947465064733091	0.9737756748540543	0.9647242262303558	0.9030772137620457	1.0434462419503117	1.1575388520169372	1.1593078107423094	0.8661074844094364	0.8506969364023367
Subject 8	DLB	4200.0	4500.0	0.8211601620922354	0.8379649261752311	0.834997030953512	0.8113394192156393	0.8703871064067009	0.8244282028370788	0.8696350043647378	0.8605474927784085	1.0093094615439921	0.9800789872038844	1.0058424982535281	0.9798211224281693	0.9350302794325921	0.903712732022839	0.997736098585637	1.051025532337477	1.1671798522331505	0.8379562897002732	0.8557946503482824
Subject 8	DLB	4500.0	4800.0	0.8205285018163138	0.8142260154262991	0.8832646052184709	0.8204771308512359	0.8616978254385037	0.8366021801146112	0.8430881176536131	0.82268897042297	0.9852622583594735	1.0173947498393707	1.0007395537866342	0.9268637240667924	0.9563060032512841	0.9256573886790175	0.9699313516120522	0.9771895992425209	1.187545304180115	0.8383276560828236	0.8360117975859721
Subject 8	DLB	4800.0	5100.0	0.8412274880166354	0.8180765209541967	0.8362499757849735	0.7896477949272372	0.8560002025917524	0.804883223585074	0.8529072337697511	0.8106557665669638	0.9784049979666616	1.0073190618954917	0.998339683749691	0.9480003073957475	0.9314886588878795	0.889241038144288	0.9641361960416868	1.045406235028873	1.1679526729438114	0.8377961359081518	0.8259508608733255
Subject 8	DLB	5100.0	5400.0	0.7685421245839291	0.8110227001600193	0.7846668969072298	0.8450811989118229	0.8370620104940569	0.8308470519920975	0.8000496726117924	0.8118311591194026	0.9696676400767552	0.9653977489167799	0.9592207573869469	0.9463632060226912	0.8863197269608646	0.8901329682492453	0.869533280983835	0.9896250513669165	1.175787082452697	0.8152675926558324	0.8309140539298894
Subject 9	MSA	start[seconds]	end[{SUVbw}g/ml ]	Calcarine_l	Calcarine_r	Cuneus_l	Cuneus_r	Lingual_l	Lingual_r	Occipital_Sup_l	Occipital_Sup_r	Occipital_Mid_l	Occipital_Mid_r	Occipital_Inf_l	Occipital_Inf_r	Putamen_l	Putamen_r	Pallidum_l	Pallidum_r	Pons	Cerebellar_white	Cerebellar_grey
Subject 9	MSA	0.0	30.0	0.11287283701793861	0.08468074640521935	0.06977426064139065	0.08214967499198507	0.10819246654260184	0.06938576944256988	0.04578032863345038	0.0624207520686923	0.06271371348938043	0.07823340208124825	0.09335583591684637	0.06883345248294388	0.047529531098946864	0.06854493290359814	0.08036362245151303	0.060507840362294965	0.018132539366700562	0.016662596796327134	0.024925551409993706
Subject 9	MSA	30.0	60.0	2.2900200965878694	2.5181104234320446	1.629047803598434	1.9315927512905826	2.4150127569600253	2.269916369122687	1.1836711419600243	1.74729385524923	1.86180974941078	2.0998756501113753	2.1583123914013735	2.268476093608758	1.892029236224809	1.9926693306627938	1.8612236153868014	1.992537340844734	0.9004141131004182	1.2515776949225117	1.0661519485527937
Subject 9	MSA	60.0	90.0	2.9884310943840298	3.361827704583975	2.1414681292510735	2.6721675000912866	2.9154028513398784	2.938363639193728	1.7292836157943856	2.4921253717966	2.7795050496023506	2.849980054982129	2.884329936725398	2.808860399588177	2.8882921153286194	2.8621159045684026	2.5842400149221976	2.659210448823044	1.5771206918889789	2.150616795345521	1.7848611440725306
Subject 9	MSA	90.0	120.0	2.7750694515442484	3.151018367550982	2.2060449902806307	2.4232619541471663	2.884238492626928	2.8086227898829117	1.7695659512701976	2.40091548234209	2.7700938643206054	2.8091293882909523	2.7336587299594486	2.6864885417818924	3.0026082680324095	2.9787628986284402	2.7478146785223703	3.241397855103698	1.6846019309922151	2.358944068798625	1.8479539729789125
Subject 9	MSA	120.0	150.0	2.582277717626794	2.9402953556296167	2.028305771208307	2.310534424192087	2.5861813266271123	2.6968814323743935	1.6203189489912466	2.1647246413010106	2.6128265180558383	2.6731464530430635	2.666349131719732	2.7054802612647193	3.001168732654323	3.010730633307236	2.688335229652055	3.345279525503508	1.5965505759404424	2.227289443249748	1.8954522948590649
Subject 9	MSA	150.0	180.0	2.358868745328553	2.673710607806728	1.902716576299593	2.0671888047880884	2.3731426703777436	2.4588466168046494	1.543627741747234	2.212530198971625	2.429537875522668	2.583596294731911	2.500469532692597	2.4612704144537108	3.056437027192141	2.8982331999913145	3.3091203903716853	3.342005210482809	1.5866366937072076	2.2208896953983817	1.8631103201845347
Subject 9	MSA	180.0	240.0	2.16445895693254	2.4573604435824183	1.8038892687792698	1.9961220761936922	2.2406663293589073	2.2039169133733854	1.535437965746716	1.9564161546270757	2.260987985055405	2.378109915572217	2.3213216302838484	2.223871974178574	3.0597636619532045	2.8523369448846507	2.9802136766226863	3.2378434631956994	1.7570093814643928	2.138272483955673	1.795634977528598
Subject 9	MSA	240.0	300.0	1.8963429534040503	2.09185824900768	1.5487321851259699	1.7155330999390788	1.9685244788299596	1.9795786613814634	1.3174337614966192	1.7280409077248697	2.060065610004779	2.1770685745151703	2.166766812708926	2.0846027380728755	3.001895863029459	2.8341830810610533	3.0304418074961674	3.2666937925299493	1.7057082141675737	2.1611935157917608	1.7133672131226987
Subject 9	MSA	300.0	360.0	1.7357755356723197	1.9008627528697457	1.3917698712841273	1.5032376846746922	1.7450894529131673	1.714144087431957	1.2826007609450751	1.5891708348538627	1.8516713654077575	1.929819193865278	1.8520330998241539	1.8951077455459349	2.8436662711202896	2.8021223016393786	3.266708232731525	3.0831106636450785	1.6831531501210564	1.9867080291057293	1.630939669234654
Subject 9	MSA	360.0	420.0	1.6122427096775203	1.68790718575701	1.280733861514837	1.4602589520071583	1.4946760891994717	1.5897682981037031	1.118978653720081	1.4108481915382747	1.6729431114328053	1.7671055771808102	1.707911393716921	1.6592301357414179	2.744157562801068	2.626099421809461	2.969992862660069	3.0709087149979366	1.580929022345194	1.9165965828622813	1.5730060764893121
Subject 9	MSA	420.0	540.0	1.389099945805206	1.4795122259686821	1.1949396923933229	1.2957490401185427	1.3556626862696886	1.406435494125642	1.052649949414263	1.3083636513650205	1.4365279259787243	1.5427728930893247	1.478466272254863	1.4343187940129034	2.61665331415969	2.4941492800674645	2.8532439680666526	3.0064425570305167	1.5789769128489572	1.8407442020490075	1.4480558973147386
Subject 9	MSA	540.0	660.0	1.2185252201267125	1.2970467101492544	1.085192194544128	1.138913833176943	1.1667122067356872	1.1888665974397863	0.9214696489517605	1.1105613611340206	1.2757384176110258	1.3345018419417483	1.315052364389128	1.1913367968615782	2.5161757205656605	2.331229120348159	2.653554895405041	2.7124017939794163	1.5533056301965174	1.697689843994471	1.3357741593516215
Subject 9	MSA	660.0	780.0	1.0773889955662663	1.1385454621347462	1.0022676168826896	0.9995505450186523	1.0575294592537767	1.0239048085324851	0.8572956491313222	0.9922246788103862	1.1625323092838908	1.2032636592328856	1.156577085447744	1.063687197850814	2.2031905021806693	2.15619482996781	2.669534888033631	2.720587046327495	1.5322062594705237	1.6319656036870094	1.240101155787115
Subject 9	MSA	780.0	900.0	0.9850448647091117	1.060875770401467	0.9046119162503177	0.9478338984509114	0.9727376851711741	0.952662962663571	0.7939770751109876	0.937271421642177	1.068898513167995	1.0857489973953316	1.0823416013170033	1.0214340548645258	2.125741616767223	2.0108199484714175	2.4397633738159663	2.5145027767717183	1.43140518518208	1.5894272418447566	1.1275640501807382
Subject 9	MSA	900.0	1200.0	0.9110237898110506	0.9739732516314334	0.8455112896737133	0.8803706276005997	0.9248155683933882	0.9284338750149832	0.7186719627174872	0.8597262618047619	0.9546923962201135	0.9895955965079645	1.0158761846259365	0.9352933188224473	1.903968153647433	1.7875524162818832	2.224546560367714	2.283353937039441	1.3757421546750028	1.458025980052996	0.9871209574758653
Subject 9	MSA	1200.0	1500.0	0.8353012495324357	0.8571251959979322	0.7479426805192995	0.7963393667456783	0.839623233681671	0.8641978297859708	0.6628206232657458	0.7608723783682458	0.8606725757722401	0.8893252240435722	0.9293863953920342	0.8808504090668503	1.6823683198926662	1.538360269698465	2.0055566291088316	2.067279247541856	1.2912251110651156	1.3257023667197507	0.8592087896357474
Subject 9	MSA	1500.0	1800.0	0.7552044093623471	0.7904239877318188	0.7235228505220144	0.7077908624848895	0.7703243854572861	0.7480799157851264	0.6428334147473886	0.7295247808762819	0.7928264745642287	0.834512089209414	0.8184993980556876	0.7917167992089821	1.4755935246704042	1.3894075117740792	1.7790824771380818	1.9056033129537557	1.190349928624452	1.279402789443578	0.8068038729225329
Subject 9	MSA	1800.0	2100.0	0.7451518503744815	0.742631105732743	0.7049332429009952	0.6929305728675619	0.7612412251985102	0.7109597591903397	0.6101438715641904	0.6762104081006833	0.7554904637767487	0.7935996449534547	0.8088410816488627	0.7381937913033212	1.35907678102496	1.3378497020341946	1.579863548838189	1.682423064404412	1.0894552499901937	1.2373377367759069	0.7520856431292591
Subject 9	MSA	2100.0	2400.0	0.7079232230555647	0.739884642244057	0.676906633880341	0.677164904762358	0.7640793319942456	0.7604371417018576	0.5954717152018659	0.6552490624384142	0.7175530520486684	0.7640323807044012	0.8169164403311104	0.7573329370355847	1.23357634408902	1.2279880796217626	1.449232361761621	1.6109183512226575	1.0728200344967924	1.1278798391424025	0.701896268206836
Subject 9	MSA	2400.0	2700.0	0.6795613677096167	0.7131826454360694	0.6532747428599964	0.6519918844615454	0.7034216641239766	0.6994308433625028	0.5820450717498422	0.6649611489650719	0.6910364255823626	0.7252727327471531	0.7837885414636907	0.7270963592849705	1.185226859885736	1.1371520974449765	1.472234683039497	1.5568665885366484	1.0265930301342678	1.0889934807997663	0.6768583636043836
Subject 9	MSA	2700.0	3000.0	0.6574741408397596	0.675070879229515	0.6416203955475622	0.6307279077992038	0.7035940572971772	0.6830077808465886	0.5530160817659248	0.6359595461915525	0.690614920264088	0.7065959103231613	0.7847516005669666	0.6923002080153581	1.1186606504690355	1.0618326914260638	1.3955694866091113	1.341999194350906	0.991466923684477	1.108673270932512	0.6770479075215772
Subject 9	MSA	3000.0	3300.0	0.6719405841654201	0.6579726168998302	0.6345602551945657	0.6250736729907928	0.7068260942292013	0.6869470800603238	0.5613752512875723	0.6174514956319488	0.6874405151942361	0.7057766940772435	0.7950625384233547	0.7427349963376129	1.0937015277360747	1.0650779596506106	1.3561476049428351	1.4046161241682544	0.9281187546305882	1.0970760445168946	0.637974119478128
Subject 9	MSA	3300.0	3600.0	0.6509756016798842	0.6680692254571502	0.6235154805935667	0.6244834256876345	0.7232601739414222	0.6845870231243675	0.5499397584183766	0.5998394369273123	0.6513695260231038	0.7058820040269118	0.7442153714059386	0.7693963093458941	1.0559126859881107	1.0540006460103204	1.2912231172121045	1.3460139364699237	0.959030684925517	1.0634326981338145	0.6297786592963354
Subject 9	MSA	3600.0	3900.0	0.6370991454899602	0.626830640110111	0.6193901026155731	0.618825126103974	0.6719062270764159	0.6558015955912415	0.5557747083422931	0.6299380509936193	0.6467093781689149	0.7019147535138904	0.7416238592377967	0.7198366183390618	1.018713941693114	1.0236495642160415	1.223673998242913	1.2356950519479135	0.924520187916817	1.0671561326647967	0.6203387429621784
Subject 9	MSA	3900.0	4200.0	0.6384519116457102	0.6309801966209168	0.6041177186045397	0.5913661458123302	0.6537982172383493	0.6466316036238047	0.5570051338451799	0.6174148848784918	0.6576205243885327	0.7108631133296752	0.7704834078875318	0.7070355875808608	1.0117128189331879	0.9670974025468217	1.218472458678534	1.2398741883784006	0.9288831519677462	1.04183939003804	0.6095953140112765
Subject 9	MSA	4200.0	4500.0	0.6095382910864644	0.6071857963672549	0.605082451399442	0.6196888202295276	0.6671610456179956	0.6664129875495604	0.5593883476546426	0.6058655632572073	0.6457513044795862	0.7015072716543078	0.7099308194255678	0.7056763410642753	1.01028319426632	0.9909515611542811	1.1348914639393346	1.2073757858943874	0.8768819874831755	0.989664144030478	0.5854978143447837
Subject 9	MSA	4500.0	4800.0	0.6076227410750276	0.6155463692433072	0.604839063336901	0.603429213916366	0.6656185209400861	0.6360773204437786	0.585172712774703	0.6041944153402936	0.6367830065305418	0.7151411339048518	0.7153885377868391	0.7265301496631723	0.9876669263393503	0.952441581433886	1.152979671603456	1.2031974834546522	0.8502373773892513	0.9822869418881539	0.5738494509894138
Subject 9	MSA	4800.0	5100.0	0.5971237562041447	0.6087636634718608	0.5833885745914571	0.5837477179000068	0.6507523704235845	0.6439691146463182	0.6059249270687223	0.5663078951935951	0.6320156986080008	0.6932278499245517	0.6914912458942476	0.7282513335247662	0.9755767790562375	0.9445298607161321	1.1754814478140654	1.0741991535993687	0.8314156013595961	0.9208680286704818	0.5422930040771525
Subject 9	MSA	5100.0	5400.0	0.6077073141598617	0.5653992147738351	0.6011031048435803	0.5823530240171915	0.6200052044910049	0.5989683570596881	0.5973657761601453	0.6125439560279594	0.627959489146062	0.6843198364869042	0.6826414078213308	0.6828235321783578	0.9783537942013214	0.9318934586721435	1.105241227048681	1.0897008659537857	0.8777235201438605	1.0007490396214045	0.5623966324469499
Subject 10	DLB	start[seconds]	end[{SUVbw}g/ml ]	Calcarine_l	Calcarine_r	Cuneus_l	Cuneus_r	Lingual_l	Lingual_r	Occipital_Sup_l	Occipital_Sup_r	Occipital_Mid_l	Occipital_Mid_r	Occipital_Inf_l	Occipital_Inf_r	Putamen_l	Putamen_r	Pallidum_l	Pallidum_r	Pons	Cerebellar_white	Cerebellar_grey
Subject 10	DLB	0.0	30.0	0.10637318339610911	0.08175250079069707	0.04787897862717717	0.028901857007327943	0.08414650971733469	0.10766343823583595	0.055969294542074444	0.04131287117379344	0.06761928816082378	0.048067985291076004	0.047631502124696155	0.07764880382578176	0.11685911996727331	0.0945081060157687	0.07844042084248118	0.09864658242532717	0.049029768174193314	0.05065953250378004	0.06871151149896819
Subject 10	DLB	30.0	60.0	1.965221861762821	2.168256070452077	1.6995570233805413	1.719018099176633	2.1281733354443144	2.432292220923796	1.6142504927769725	1.721011885837639	1.6564145607953031	1.6963353091571354	1.9221705183432722	2.1429678916526855	2.086492206874406	2.1863889359845143	2.3110462782365317	1.7243659417729957	1.5367091430447988	1.7639755576561287	2.2335550792644416
Subject 10	DLB	60.0	90.0	2.2819942763969476	2.292024046518107	1.9332164638577123	2.0699128849475588	2.2035174937817477	2.2291387698151595	1.757421221525612	2.1118784220654927	1.9008803047621674	2.016331090405373	2.222972150806786	1.9690045101939837	2.2217679650168916	2.2999227000319458	2.3487929354693864	2.437650292192284	1.702746623490358	1.8683290837158164	2.4413547811373997
Subject 10	DLB	90.0	120.0	2.060217715240051	2.159843070409103	1.719015185037542	1.7890357280538267	1.98827544445628	2.1390497705421443	1.9032079734291771	1.8824609763191253	1.8398683071321604	1.8854600259109182	2.04740319657838	2.0375421902348174	2.2784673130318915	2.36069005937654	2.3454568988716433	2.1580193641039185	1.746310103529523	1.861085954058938	2.296442110034377
Subject 10	DLB	120.0	150.0	1.8606356885430058	2.139035162459582	1.9180039061867757	1.9139607084041066	1.824980214026867	1.9438885242155168	1.548920093589583	1.7696224306999448	1.8033548443415404	1.7388009156862931	2.1713563110713827	1.9797994845401854	2.1507703011172814	2.385746369550131	2.2763051409996304	1.8777674600403549	1.6006975173736486	1.8199047652854161	2.1508548141877606
Subject 10	DLB	150.0	180.0	1.9587841925945038	1.968517764409375	1.5278675461357132	1.6281013749325064	1.8646293311110904	1.7598104293510448	1.5679368943845295	1.7760841989191067	1.6893635293409568	1.83266959190999	1.9434041553237793	2.1178073062722658	2.223995196486012	2.2269739852457278	2.3729754096139177	2.318567184341067	1.5339827060095566	1.6076399477455234	2.064694465936769
Subject 10	DLB	180.0	240.0	1.6610946116570893	1.7444388937282909	1.6517041408090636	1.537810242817196	1.7096174655335028	1.7273308597535353	1.5603621581361435	1.7333329293496011	1.6921822517793332	1.7412654997211634	1.768661886971167	1.828550904616351	2.1355375898196627	2.1833327532382487	2.080126818662562	1.8820410045914564	1.4418869867070725	1.5889912960392791	1.8804716575138687
Subject 10	DLB	240.0	300.0	1.577319095906253	1.6607815699840274	1.462788400293558	1.378855853100168	1.5556798538834473	1.5258835871225054	1.3307508462977626	1.392203770871352	1.4563915747168477	1.5544141551473243	1.5756040463035976	1.6292973533262307	2.017003763474589	2.010684786738036	1.971257285530405	2.119707912382958	1.385310815836212	1.4612181482616795	1.6716018119864766
Subject 10	DLB	300.0	360.0	1.3908010377273903	1.479533190497993	1.346931731067741	1.2660962701550884	1.4357407934800386	1.4734079036409333	1.2920491283718594	1.3337314982807793	1.4356290926572015	1.4518137188912037	1.538864710507962	1.6626970274963655	1.8702840181317084	1.945076536204464	2.013645309321327	2.151803661094715	1.3428168154651552	1.4015456556425416	1.5327361847812906
Subject 10	DLB	360.0	420.0	1.3202120510941844	1.3508110431711966	1.275559613130723	1.153117122237038	1.353599179110194	1.2970623598148285	1.057318973987068	1.246804268712361	1.2614960369320536	1.376848786774906	1.4281578623753535	1.4794593408662449	1.8450390057515382	1.8044033135866298	1.925514586789409	2.002138947184242	1.2962685231437165	1.351666330219366	1.3925018161458442
Subject 10	DLB	420.0	540.0	1.183531617432458	1.260642317892846	1.1851239469090833	1.0127249539431957	1.2011898639732865	1.1783709965759912	1.0783611405937374	1.1649546172173613	1.2382616308875682	1.2707067739199642	1.366035459146354	1.3424032372254926	1.6622066479448026	1.7266166081037764	1.8882633792397638	1.813035905046646	1.2352134631532805	1.2391053030815005	1.2525285471358967
Subject 10	DLB	540.0	660.0	1.1112224550645164	1.1052818293278208	1.0345628947326622	1.003488041267032	1.1314034307262375	1.0553510018474948	1.0106779874995513	1.0734131215183735	1.136355134923088	1.1819257036480633	1.2198110047863853	1.2069145233680036	1.5179542867856552	1.5625515241176233	1.7260501735305671	1.8696598803689477	1.1296574450381829	1.1173781476004274	1.0840986389863168
Subject 10	DLB	660.0	780.0	1.0543891597487791	1.0378917248780892	0.9941284379566111	0.9274603247736485	1.0760139101518458	0.9692256143783049	0.9255236388056949	0.9753859921358768	1.0624718488636151	1.0846076128360598	1.1229714281546124	1.0941082543182257	1.4113669487304599	1.5227082650554882	1.6368389516870459	1.6774990908804503	1.1191416304061852	1.084129349008677	1.0032237857171928
Subject 10	DLB	780.0	900.0	0.9587657504658874	0.9890665842343259	0.9324465053322362	0.8895699895781762	0.9666160340175594	0.9610277796614656	0.8848317312543735	0.9511447111960063	1.0227255038536958	1.023914567095587	1.0542695066867274	0.9777314670495693	1.4080020552116104	1.4231482244426363	1.5952256174277297	1.5543531312986694	1.1452072552748513	1.0737303314444757	0.9486818493866664
Subject 10	DLB	900.0	1200.0	0.9363691268860395	0.968649428077989	0.8921651138995069	0.8555145132297994	0.9280277836751586	0.9035416602342452	0.8773386925637169	0.8892898209148412	0.9777139866280747	0.9556689178310235	1.007821545220554	1.033173132704475	1.2817897847324777	1.326115723939184	1.5048833740289276	1.5464449992681641	1.0896769878921186	1.0173599901975166	0.893271180270763
Subject 10	DLB	1200.0	1500.0	0.8951252399777513	0.8836366925853678	0.8253255030840384	0.8092945860686418	0.9219344251622551	0.8826879140412871	0.7836670058544335	0.8725922895920161	0.909230190522229	0.8868424473497913	1.0541608346963567	0.9676636162909396	1.2310169538162186	1.250496326702124	1.4832521996111774	1.4645036395909476	1.0631584185016312	0.9656681150904098	0.8294181831380367
Subject 10	DLB	1500.0	1800.0	0.8705180523052546	0.884112254693975	0.8095115420825214	0.7887015696170342	0.8779828190991561	0.8329420632977671	0.8124727345305747	0.8026440520535976	0.8681050646698755	0.8705692814100632	1.0030733448866915	0.91373988884919	1.1867050157011918	1.2347133277537883	1.3795739061096288	1.356142170665251	1.0582541990915755	0.9354744943062582	0.8029779005413874
Subject 10	DLB	1800.0	2100.0	0.8763329456061097	0.8891308862680213	0.8063350578404048	0.7626760293209747	0.8727680075861278	0.832550448008666	0.7917846140409361	0.7908507557720269	0.8713021262624241	0.8482175142947237	0.9574547874975117	0.9736346290312696	1.1418949627900554	1.1702197240356276	1.3001029227959346	1.2995394682223973	1.0288616956117584	0.911347755272751	0.7744256066511527
Subject 10	DLB	2100.0	2400.0	0.8786000206492117	0.8453012262875806	0.81845222534488	0.7324868505705417	0.852089560137249	0.8274526909730224	0.7292527377625412	0.792558518717642	0.8557736130463262	0.8398770549155974	0.9611359516337517	0.8866767557857188	1.147860418939873	1.1526370207365868	1.3049669371606398	1.2773234587657445	1.049274293174057	0.9027915611113541	0.7775081444929063
Subject 10	DLB	2400.0	2700.0	0.822836334419237	0.8293738253423295	0.7992793344247648	0.7464059763385307	0.808398362222143	0.7892262538354541	0.7328149908184576	0.786940244399115	0.8616781472622974	0.8165389498884679	0.9488919955148478	0.8960697889175261	1.1361266835260455	1.1408990258463356	1.2393768524092352	1.2535039417061589	1.0278046309802358	0.8802632289854957	0.7459527150964373
Subject 10	DLB	2700.0	3000.0	0.8192778799314978	0.8146957934965836	0.7986817048111341	0.714129314844156	0.8228102451474077	0.8253843406662993	0.7531322532698066	0.7500169856519633	0.8492926872766392	0.8260334206980467	0.9376637832443853	0.9008150017512565	1.0999575434188877	1.1067934616765709	1.1905646786871071	1.2235992113298435	1.0536776695813994	0.8771982545315361	0.7412158593709326
Subject 10	DLB	3000.0	3300.0	0.8314214038725378	0.8339905647617916	0.7863221202010297	0.7126991872889299	0.81187404787916	0.8219630917206673	0.7450532620126629	0.7209955292414415	0.8341894643641594	0.8041784728339125	0.9880635938918685	0.846614218195712	1.0707365446868817	1.0803578279968133	1.2000414164738753	1.17870561020334	1.0394904077729712	0.8671259213377768	0.740303502448856
Subject 10	DLB	3300.0	3600.0	0.800005777196359	0.8218977945411783	0.7658650539432421	0.7192940655716081	0.837292197731248	0.805115883322933	0.7245103138997275	0.7220129066974745	0.8358137466893827	0.7901732535130892	0.9267443180089023	0.8936297234322584	1.020723864064791	1.0292600394432203	1.1562331312520586	1.1753517452614544	1.0633627340207623	0.8513634275963107	0.7238732550567121
Subject 10	DLB	3600.0	3900.0	0.8197463775109907	0.8121356630765004	0.7772858182787167	0.7092743975388061	0.8144914236414483	0.7339998377657451	0.7132522641780169	0.7218922428343313	0.8100511707128395	0.7999749690835667	0.8274192431253773	0.8820875803991657	1.0183829116465064	1.0551561171792345	1.082245187534885	1.1478188891538839	1.0284451028812098	0.8377056529951924	0.7048305793594393
Subject 10	DLB	3900.0	4200.0	0.7768389399094449	0.7708715450848116	0.7164696560724587	0.727825463605428	0.8220977943220521	0.7867595616404844	0.6775369188312158	0.659018462235312	0.8034765598681574	0.7569852767869256	0.8965125969752119	0.8456649045849053	0.9739942385951962	1.01549565915472	1.1250288047990629	1.1251890398958908	1.0480217270858547	0.8013901787300108	0.6894580066537206
Subject 10	DLB	4200.0	4500.0	0.745149509625789	0.7844358592889641	0.6823890198074606	0.6687312864161288	0.7516096037586781	0.7774461261212887	0.7343351494927262	0.6811399500044049	0.7816537540758611	0.7811885912807485	0.9071844731565331	0.8340438174134996	0.9736300287567387	0.9892077053097887	1.0835916867227842	1.138325477432761	1.032853274054822	0.8093623750408196	0.694474789173904
Subject 10	DLB	4500.0	4800.0	0.7922929143416763	0.7431292863065797	0.6977408386662632	0.6740432083296595	0.7704233582721696	0.7617227753760493	0.7272281351498252	0.708048944721499	0.7676818313764385	0.7490354877424676	0.9013052865514717	0.8095024567390312	1.0215452521640978	1.003365748916951	1.0738028071681693	1.0704248365283133	1.0313739769517714	0.7941136979100586	0.6896920409486166
Subject 10	DLB	4800.0	5100.0	0.7516103247698892	0.7574821471440253	0.726360567045868	0.6326609798411037	0.7647132642331934	0.7428400107188049	0.6842712195214183	0.677370041405176	0.7666113225538155	0.7544417699895443	0.893248580217882	0.7995734421176367	0.9992709571439026	0.958862626819977	1.091692564319259	1.0553039615697268	1.0363598544978683	0.7996393705397241	0.6790412003031545
Subject 10	DLB	5100.0	5400.0	0.759330987624323	0.7902422897644549	0.6722128880944127	0.6914724173711557	0.7618197922039305	0.7248776527771456	0.7457142802773293	0.6944078180912368	0.792131084072179	0.7753679308725093	0.8844441258687084	0.7818136299640283	0.9747784535838739	0.9930608998988323	1.0860309058642386	1.0410524561151855	1.0510147544326578	0.7947276565431116	0.6836725140184335
Subject 11	MSA	start[seconds]	end[{SUVbw}g/ml]	Calcarine_l	Calcarine_r	Cuneus_l	Cuneus_r	Lingual_l	Lingual_r	Occipital_Sup_l	Occipital_Sup_r	Occipital_Mid_l	Occipital_Mid_r	Occipital_Inf_l	Occipital_Inf_r	Putamen_l	Putamen_r	Pallidum_l	Pallidum_r	Pons	Cerebellar_white	Cerebellar_grey
Subject 11	MSA	0.0	30.0	0.024425757008018745	0.023261979866943894	0.02123847614186325	0.01964123008259988	0.019104526944364597	0.022777096393602703	0.02260180047541993	0.027593020071416507	0.034465253889016445	0.028121513384191	0.018626597605772788	0.03270857248115133	0.03360814930680567	0.02098749645579001	0.018058633748302966	0.025700727056458872	0.013266870157724653	0.01908681124124445	0.03246331216729459
Subject 11	MSA	30.0	60.0	2.2518008294042318	2.3543419201372586	2.1946898154008068	2.2199014060790745	1.8957437726221826	2.176337501007893	1.878331719433973	1.9257544457740323	2.0602936929990108	2.028283290532883	1.999078938243187	2.0493963067291077	1.939654774523916	1.865581746883251	1.6314988024481778	1.9272798349323352	1.4307803973424171	1.4514941756461681	1.7020476683329946
Subject 11	MSA	60.0	90.0	3.7489963109736664	3.8521342016044287	3.6293053074371358	3.4358215942625634	3.3409562418744088	3.3234276605881803	3.164782978571054	3.3263594233432627	3.5345777222584616	3.574406605205951	3.5281145267003637	3.493449617988233	3.5154433876084	3.418877758243241	3.0838841597306725	3.215068392718109	2.680266418055737	2.733464269279878	3.1090924975720498
Subject 11	MSA	90.0	120.0	3.5361536260602406	3.685935284267458	3.4287514576093656	3.2947077896518238	3.2946147967854245	3.1569097738925933	3.1441335873034006	3.12770197742266	3.4652685699156223	3.483236475525416	3.369271612976263	3.2964505448517514	3.524801225312359	3.341927500701246	3.2822035019580085	3.5193376073963805	2.603285928264995	2.7338373888055543	3.1642028255444643
Subject 11	MSA	120.0	150.0	3.237291774354077	3.418896892577891	3.244207305583302	3.0769604007375477	3.0317511342298076	2.900956476295846	2.9360528642543358	2.9112960967107	3.2574578323284697	3.3052037375807686	3.2718870340880812	3.2245020023872826	3.5494263486336024	3.339410570321377	3.1759354255218426	3.2434805835532927	2.6371492996986348	2.643111175688901	2.8711572375418797
Subject 11	MSA	150.0	180.0	3.0516229061372826	3.100146813436453	2.7629217688169945	2.816559327051394	2.7074928541726564	2.599460592081755	2.7782914231246565	2.7615733722542046	2.9609789706596246	3.043331616246718	2.9000973446700584	2.964260126365417	3.5059489307550393	3.1929822042615825	3.2605541503615427	3.2231863255367443	2.546767313262336	2.5440249804202892	2.699826300308416
Subject 11	MSA	180.0	240.0	2.6183056155919076	2.735029457854253	2.5976265661055464	2.5656044916952823	2.390563024286479	2.352403420693861	2.3970574088100562	2.449193878491158	2.6580120387976365	2.708968876747562	2.7905098438588	2.665168471300106	3.2261096691845808	3.0236496569389715	2.9182965843857716	3.201370887915516	2.3892957573026052	2.408259605030935	2.4405009589162887
Subject 11	MSA	240.0	300.0	2.221209620539099	2.270051349136807	2.2444059830920224	2.1427213451779323	1.9915690945797309	1.9715400384414323	2.1779176143632952	2.080219806416892	2.2839782746118544	2.3340107328548356	2.309463486275618	2.3209902008121617	2.844581560146409	2.731696065414866	2.820982037162409	2.9220052011276465	2.1744407144140325	2.1354344165131494	2.1146816998383855
Subject 11	MSA	300.0	360.0	1.9132361900159225	1.9667112977491428	1.842607533955615	1.8292131170138788	1.8172197160552201	1.774054570518146	1.7655832265385243	1.7734920210794343	2.001643513116335	1.9687498697627603	2.030352477481941	2.1016642292892556	2.5902784075698833	2.528185195510275	2.562586433090928	2.6454972272197637	2.1323082489180223	1.9825780620710134	1.8115328004538753
Subject 11	MSA	360.0	420.0	1.670385893444191	1.708372331308226	1.69178190644989	1.5761432679772227	1.5794237539813025	1.4624076347571773	1.579783192457704	1.6263417165732932	1.7421274024077462	1.7521426958502815	1.8056095758196022	1.7095756896143683	2.413257493241531	2.2212513333886363	2.358683692012704	2.3945177085719536	1.9463904430074308	1.8160322392468373	1.5873283389685895
Subject 11	MSA	420.0	540.0	1.396795618555423	1.4682964175890802	1.3770589350505773	1.3005386260081693	1.364308866828182	1.3096736443851285	1.3400649951248411	1.344771945777083	1.4873267571303188	1.5150061986200782	1.553982933973927	1.4992417073169122	2.1346493347624573	1.951137288747418	2.238382877230876	2.2269506863075037	1.7880429172074201	1.688544568370446	1.3777733154347374
Subject 11	MSA	540.0	660.0	1.1731249093352005	1.26069060872603	1.1520771412201327	1.1393773006261938	1.1285770211046398	1.1289583683942155	1.1468738459270682	1.109557683805825	1.240127800322668	1.2544233487547487	1.3112523226654318	1.2765836827580443	1.8032868589364313	1.7099922440797002	2.0189524322407806	2.082122141967801	1.6711696357914576	1.5192774604723382	1.1720700334659426
Subject 11	MSA	660.0	780.0	1.0629299890704758	1.1069977968446665	1.0103443408834636	0.9977342403190335	0.9821281813067699	0.9730619508628777	1.0277249180911738	1.0018698397386245	1.0884221847663866	1.0996969957872622	1.1157446752432492	1.0923077941037747	1.6135241998212564	1.5785412784672417	1.8562474444109114	1.804777806292364	1.5484248881164504	1.4107487580689408	1.0205131873615656
Subject 11	MSA	780.0	900.0	0.9849917301588249	1.0086953439233213	0.9651941037981189	0.945293343373649	0.9111145424333031	0.8925014270591092	0.9459706988202612	0.9033768088441647	1.0253318825281639	0.9870915320433227	1.0357534935669932	1.0362119522252087	1.465604408047163	1.4092354235414675	1.7718899032391846	1.6459128880834157	1.5000990211809082	1.2972324043239851	0.9483933926019787
Subject 11	MSA	900.0	1200.0	0.9040650708615274	0.9481215893782746	0.8939960099386255	0.8894577284463239	0.8753168811098888	0.8543611491444878	0.8392663595540739	0.8453694469340576	0.9296471022586204	0.9295566925273988	0.9930409707160663	0.9229423357255655	1.3007906251955106	1.2475300133537175	1.499278349567767	1.5333336383779468	1.4045476072238756	1.2320576076689846	0.8703489381330201
Subject 11	MSA	1200.0	1500.0	0.8540542344167008	0.8822891456413515	0.8168987050348449	0.8243542071878949	0.8114145177091174	0.8010110842882057	0.7917337542972867	0.8077016914136195	0.8998048112516912	0.8669244662606985	0.9166736406791856	0.8504955351868091	1.1782482231094278	1.1474326641705233	1.3501292724640805	1.3757930074701292	1.3294308972997229	1.1343408567312778	0.8234092580712016
Subject 11	MSA	1500.0	1800.0	0.8072976699374834	0.8355937153613411	0.8044146040640854	0.7942308328049563	0.7455116596206821	0.7393621236433354	0.7879997845620004	0.8009504762832016	0.8362919272327218	0.8725217375042078	0.8159383527787583	0.8059232506795695	1.0967945085641944	1.098035848524617	1.3410118576749994	1.3387174596071105	1.250351753684562	1.0800519657453904	0.7590287754833618
Subject 11	MSA	1800.0	2100.0	0.7424801591462362	0.791755663110461	0.7619777113037927	0.7872932492550468	0.6901916193405029	0.6482574812231405	0.7459969063474077	0.7719039822543685	0.7891300018739429	0.8107935128780497	0.7694798533975522	0.7241040225066833	1.030436444654434	1.0091758070663843	1.2636710683627967	1.2539192547083928	1.1974893273468368	1.0191902394638603	0.7147663236899433
Subject 11	MSA	2100.0	2400.0	0.6970819889196633	0.7408634513758159	0.7431632070574068	0.7484489234969764	0.6438396025316244	0.6186556131310894	0.7242654206194565	0.7382669221638025	0.765972769035379	0.7755457244966415	0.7077514852638842	0.67198061200898	0.9556662575307939	0.9553894793800808	1.1451949994048718	1.1589780346833507	1.1879653079464418	0.9596836067622476	0.6804762087577707
Subject 11	MSA	2400.0	2700.0	0.6815026223042366	0.7325085398225397	0.7017951103948299	0.7144528554525387	0.6160843890766508	0.6058594311621874	0.6792542901470178	0.7134785351321575	0.7417435829338821	0.7510291885245373	0.6765518045568797	0.6658067275907911	0.9206298557114323	0.8894484482940186	1.0975662919523046	1.0760183523294842	1.1750869440102178	0.9373422619531624	0.6598781931786526
Subject 11	MSA	2700.0	3000.0	0.6620673045701295	0.7091637905044053	0.6938151361290217	0.7126755149427311	0.5917020804621167	0.579381099694249	0.6790404161214667	0.703269171700434	0.7026569208274687	0.7344018344003267	0.6366953681674943	0.6127670694783696	0.8755093725164684	0.8732573569998294	1.0436471719835296	1.0217311834337153	1.1249304952787043	0.8973732200043614	0.6399631298390318
Subject 11	MSA	3000.0	3300.0	0.6465028148998933	0.7008841247221405	0.6868361745804314	0.68278548377085	0.6073174674625221	0.5784622211085164	0.6970295608427222	0.6833979259871619	0.7078111365521558	0.7151492973979643	0.6550542360700256	0.6405053968830146	0.8573314675838901	0.8664898298491224	1.0843660885072666	1.024895811041489	1.1373422684644865	0.8955736358305231	0.6399935534311254
Subject 11	MSA	3300.0	3600.0	0.6421203347274798	0.6869326594629044	0.6761489311408226	0.6829647724865211	0.5463600695077417	0.5350330695891081	0.649708916178021	0.6832898648322256	0.6869349555830624	0.7135693753859087	0.607864948612697	0.556388756984532	0.8642317870170686	0.8518425923461734	0.9553537938459584	1.0072008567154782	1.0822554757236915	0.8563846050337318	0.6256934127587286
Subject 11	MSA	3600.0	3900.0	0.6176857415435144	0.6620000473838346	0.6392074192920276	0.6675431206244475	0.5296728249160765	0.5407559577395951	0.6341311281452029	0.6684155984486537	0.6960071655065327	0.688564770372718	0.5990218723466612	0.581575568699428	0.8314824165467556	0.8075816234636903	0.9762792935626123	0.9507095081396955	1.0834658180619812	0.8381333199277705	0.6165488272144444
Subject 11	MSA	3900.0	4200.0	0.6087076247106857	0.6753480635640443	0.6329446080535526	0.6462746379591913	0.5379510556232425	0.5539490814808126	0.6101149550241978	0.6545064200689943	0.6715854879984562	0.6816221640599629	0.6231604095377534	0.5806808472111911	0.7868755945654726	0.7800153137275494	0.8948101758779856	0.8521118124346998	1.1016348255289472	0.8448083325704445	0.6191432038138096
Subject 11	MSA	4200.0	4500.0	0.6061253505779867	0.6545300509722871	0.6337031887507543	0.6530466616785411	0.5226097679666992	0.5441218785478874	0.6066967018106375	0.6360192564526344	0.6764839255047086	0.6882094457782664	0.6007273634298578	0.5854489798984766	0.7868389044787811	0.7610850945923673	0.9006941751262261	0.8332731032549816	1.0596675850126402	0.8314488357894447	0.6087420186772192
Subject 11	MSA	4500.0	4800.0	0.6027156599791823	0.6074562392245717	0.609016165856918	0.653727365633717	0.5773559695507231	0.5718456160223617	0.6247197143042236	0.6177644793305994	0.6601302402018305	0.6884120305463739	0.6293167382039009	0.6220794153016982	0.7478053879868582	0.7586886148491203	0.8564307187802385	0.8932087277394487	1.0903748436174254	0.8358546120142947	0.6011525283457821
Subject 11	MSA	4800.0	5100.0	0.5857535985061055	0.6341991985407205	0.6072540371431572	0.6554336699261363	0.5282881209532881	0.5397020864229063	0.5961613849881502	0.6386851954635908	0.6413823712758635	0.6708838319468384	0.5948228904435418	0.5814369404448883	0.7564129684291885	0.7149620679334134	0.853647629805387	0.8368506498045036	1.0823926689031325	0.8356122756659516	0.5949204755502571
Subject 11	MSA	5100.0	5400.0	0.5813908745342182	0.6312813081782593	0.5815747554902053	0.6302611611263913	0.47945198914846543	0.5276401367103638	0.5792942776507743	0.6115626587838214	0.6386954323326286	0.666211657947823	0.5840986220663851	0.5313904663017759	0.7329888116222563	0.7244852741245857	0.7802433949965781	0.8375551760063189	1.0629849046109214	0.8050169529188693	0.5976614689888784
Subject 12	MSA	start[seconds]	end[{SUVbw}g/ml ]	Calcarine_l	Calcarine_r	Cuneus_l	Cuneus_r	Lingual_l	Lingual_r	Occipital_Sup_l	Occipital_Sup_r	Occipital_Mid_l	Occipital_Mid_r	Occipital_Inf_l	Occipital_Inf_r	Putamen_l	Putamen_r	Pallidum_l	Pallidum_r	Pons	Cerebellar_white	Cerebellar_grey
Subject 12	MSA	0.0	30.0	0.023347933283890874	0.012417035067952702	0.0036798235553199667	0.026608981641033966	0.006058464660783688	0.01179329004145163	0.017308802641486046	0.008147361662501287	0.018168800107793568	0.015482044421900713	0.01263187919106193	0.015987729075911384	0.011303955205904465	0.016029890145296835	0.018757224012514843	0.02776312357290852	0.014575528927492117	0.008184162866501019	0.017816380430095067
Subject 12	MSA	30.0	60.0	2.8384743087254134	2.5929502507230584	3.0140343641506537	2.414750316768902	2.4834212481554103	2.558478921222273	2.3541102908226077	2.0171576497875088	2.3857385434776286	2.21270510376643	2.365722750675001	2.466195147082281	2.2492483693968426	2.129413036422989	1.6402636576447247	2.0037373664291316	1.5733806805740786	1.6915074919401765	1.9939372861389213
Subject 12	MSA	60.0	90.0	3.137762500469182	2.971977909402523	2.9086329830839888	2.6854189066508605	2.8195827534980724	2.8967665535917324	2.567648646877423	2.4338812753484826	2.67418423410487	2.6366767252539467	2.7782914379211734	2.6637504396722456	2.598661749520735	2.580074776624578	1.8709186580786472	2.067744068734656	2.096433615981379	2.263811176532846	2.4015942518628464
Subject 12	MSA	90.0	120.0	2.7819837994698364	2.697743070485126	2.4969598045501207	2.6066492955245266	2.426437075712186	2.611667199018515	2.3577941726346534	2.1820766243403344	2.4961486468474128	2.5435761263148784	2.5581105461920326	2.4117521958615935	2.717309842923437	2.6257955079480215	1.9009125873530508	2.4356808435951627	2.1260538521051204	2.2293574739355773	2.269245770600852
Subject 12	MSA	120.0	150.0	2.54866880066832	2.530847220233417	2.498003332239611	2.352431656976786	2.3454016599956966	2.313320627157955	2.1426684866953063	2.2083216653320656	2.2124240069175403	2.295976388719265	2.3969565591196815	2.207289789990531	2.576788484731748	2.330653357417679	1.9958516045447865	2.2969280180595564	2.061081756839339	2.11642012208297	2.082946406958754
Subject 12	MSA	150.0	180.0	2.3225549975858093	2.242143318587943	2.0426102417154133	2.052837325490525	2.0863440166510663	2.082914337870646	1.9346422159965244	1.9004298802191004	2.1229736119888254	2.0606637383427926	2.2987798196981806	2.096576279027174	2.4122095983636234	2.37500204005611	2.0377915335870194	2.0858120932503716	2.094935497089859	1.9554408984534446	1.9916713961876733
Subject 12	MSA	180.0	240.0	2.0247542842446316	2.1127497292235873	1.8665606010929348	1.8682728653968297	1.8802129350089019	1.8569758959791594	1.6664043907523838	1.7401052852250098	1.8519984433052614	1.9320266537622222	2.1176031218195184	1.985827530695335	2.332698382647451	2.1885632827513115	1.8374118323079074	2.1727752228226844	2.0241032246507817	1.9114419010838708	1.7994722867028348
Subject 12	MSA	240.0	300.0	1.7353019573405746	1.7880332718709617	1.633800515803367	1.6444352334526735	1.740037414725357	1.704224069276443	1.5259635712473922	1.4270032862050968	1.6584631220810726	1.6157292541265524	1.7299184458307755	1.671670144474719	2.1226874681156476	2.1183872074706613	1.8787075624294722	1.9783721025063845	1.9513529391574398	1.823453918255091	1.6008869709330615
Subject 12	MSA	300.0	360.0	1.4966223914484158	1.5136964017303205	1.3888012960877654	1.4213757026842342	1.457811826950501	1.4445694776243398	1.2279494586787627	1.2854431447486057	1.38391753456793	1.438385644824515	1.5602872892262638	1.4938934712279948	1.9505962426814345	1.9196220327454656	1.7770560863137088	1.7513518733114073	1.8449692091727856	1.775363788238613	1.4292445284180508
Subject 12	MSA	360.0	420.0	1.3008566566173412	1.2934132843223203	1.2144147108333578	1.2925497231744836	1.37518277720118	1.3130453400130258	1.1807078310035586	1.1647435707216303	1.2686722328090214	1.2876473097805081	1.4167650244358818	1.2947891088984755	1.862106861449343	1.7068118405878268	1.5946400885228003	1.7243174060162731	1.686729088913712	1.666447664403623	1.2938056840571297
Subject 12	MSA	420.0	540.0	1.1995367272137716	1.1913537885700984	1.0633955409371216	1.0979270026465617	1.1999957794528184	1.2147842740664354	0.995060217958604	1.0220542494338536	1.0996918818706305	1.15764642778101	1.2788955462399296	1.1306136038614965	1.7016398238469872	1.6320606624611882	1.5855798460995925	1.6403029503766204	1.7377855319230324	1.5497680290218567	1.1483343373288926
Subject 12	MSA	540.0	660.0	1.0658925824429402	1.055019851898524	1.0133715028845673	0.9829291032202675	1.060286127388908	1.0558929560515442	0.9164529301876381	0.9015363055197757	1.018884110768667	1.0558360560020177	1.0947737924514178	1.0042521668467193	1.537899333074097	1.4630520839578303	1.558569561259407	1.5549242808232198	1.6000307733540522	1.4617261571779052	1.0208546024866263
Subject 12	MSA	660.0	780.0	1.029579844751239	1.006233795974736	0.9436436816317317	0.9551217688673478	0.96796767547913	0.9844969288081531	0.847944137537974	0.8867613758733383	0.9432110117083435	0.9346615463241301	1.0911743312632725	0.9902126811592383	1.47012566403009	1.3549877383910782	1.4363238591990652	1.642136461321916	1.6234082979100175	1.421625325528867	0.9766796073777818
Subject 12	MSA	780.0	900.0	0.9591334679895461	0.9554557889728849	0.9004818908875417	0.9177259633047188	0.9829684654135855	0.9467086023435684	0.8598263484300138	0.8702101494394091	0.9058263900391426	0.9292778574530492	1.0231390235578213	0.8642546902103662	1.3317331820231362	1.2794397031693858	1.3634717275433006	1.3186521366971926	1.5680779327593775	1.4087105694791664	0.9456720908503307
Subject 12	MSA	900.0	1200.0	0.937631921704734	0.9569606488942872	0.8943980548122205	0.8681007014449581	0.9467071562651569	0.9215254239760091	0.8068985591006207	0.8153756460791813	0.860898772996693	0.885362244789643	0.9768465301383581	0.884048391758062	1.2510458805474323	1.1983233915048062	1.3786400161710952	1.3663841219829855	1.5551038849991317	1.397955739932833	0.9099551539817486
Subject 12	MSA	1200.0	1500.0	0.8780650587527725	0.8757946377895638	0.8356674962097743	0.8270977793290911	0.8768631293352823	0.858214191804973	0.785977471394944	0.7616633467712233	0.8436956117113322	0.8552273806353787	0.9193708050977285	0.8406951902454005	1.1939404594693217	1.1197874779545207	1.261879471477917	1.2389662818728584	1.5254179096505311	1.3752322919269981	0.8618452081366129
Subject 12	MSA	1500.0	1800.0	0.8564188612052344	0.8645142088972984	0.806067642272531	0.7738259158817645	0.8524271827195596	0.8365290067231799	0.730745138900413	0.7204645282067185	0.7865480316248372	0.7865566427072677	0.8803357035041597	0.7589430603088013	1.080252536462995	1.0449521643152617	1.1450568846147051	1.1928192577423868	1.4189507742385996	1.329471680107818	0.8328502474326186
Subject 12	MSA	1800.0	2100.0	0.8384346070704142	0.846188209770554	0.7633417097329428	0.7473635077782655	0.8170202518420815	0.8215421739130268	0.7127333393126899	0.7245887808438787	0.7568657747732123	0.7746939138360294	0.8827402404969846	0.7810903550996368	1.0188758486781553	1.0081934219374322	1.102567334464236	1.1009163415839833	1.4338139979696167	1.303759283610147	0.8150636342381717
Subject 12	MSA	2100.0	2400.0	0.8061773449510355	0.7997753024653436	0.7603301840503434	0.7724813622340423	0.823239056058783	0.7820128410690812	0.6988632028578782	0.6857447993116982	0.7467779916954598	0.7775603281387694	0.8248210551208344	0.827176971795745	1.0318516741189279	0.9913669191052694	1.0637595319060897	0.990432692824796	1.4149758360996691	1.3100416399805943	0.7871416168856273
Subject 12	MSA	2400.0	2700.0	0.7974108928823687	0.8091140690825336	0.7381313752647047	0.761513991207546	0.7965136827611551	0.7522901381454847	0.693759386422921	0.7327022610009529	0.7499536252704577	0.7586887039600092	0.7886971334498702	0.7435193369064916	0.9811632555540045	0.9462692986292466	1.0609900023985424	1.063788290237224	1.4132809725226758	1.2848568321982274	0.7852282566862879
Subject 12	MSA	2700.0	3000.0	0.8030573109196667	0.7717913106094266	0.7073296056894816	0.7286528611839448	0.7853958729162603	0.7515440230101743	0.6785506374892029	0.6535177530280579	0.7228487656231145	0.7211907037688465	0.7782767146609283	0.7458095216741247	0.9563763006500599	0.9289055492027561	1.0892894018770793	0.9741384779901445	1.4350769309001639	1.313443327013458	0.7818581778476066
Subject 12	MSA	3000.0	3300.0	0.7650549572516515	0.7738063830123769	0.7483507476192438	0.7135268148989506	0.7671269689281037	0.7451082526233197	0.6417269248693129	0.6913208968019411	0.7107612230644345	0.7103006217003835	0.8040620153052478	0.7442693099506734	0.9508229776553848	0.8906443740553339	1.030551250824847	0.9327084725818953	1.4242331842103675	1.273519088451811	0.7682331688925036
Subject 12	MSA	3300.0	3600.0	0.765345103584906	0.7713882449486547	0.7002339546393338	0.7204527796058874	0.731355286869599	0.744229668463499	0.6773665212999238	0.6650015334641652	0.7293073608237612	0.7523285164938439	0.7739273786783706	0.7389548039894288	0.9479285676961791	0.8982548625569551	0.9723307436899926	1.0742065900165796	1.3966599721587454	1.2801761715000222	0.7723339443234579
Subject 12	MSA	3600.0	3900.0	0.7694051613477318	0.751852146947633	0.711508561783121	0.6926683499465671	0.7504253313715603	0.7546752139724617	0.6651971082505502	0.6559680863147964	0.687108655503421	0.7229810354011807	0.806016567375654	0.7085148672093909	0.9159215561723778	0.8878895989188444	0.9631318365812277	0.985327249640808	1.4151320918482366	1.3030212014892248	0.7599730386780627
Subject 12	MSA	3900.0	4200.0	0.7501769025856553	0.7338837111237613	0.6745985515400528	0.6924761717350756	0.734717339459996	0.7111166236830684	0.6447210659553765	0.6597658757898528	0.700597182094198	0.7026159361573934	0.7811946043825032	0.7161398189401658	0.900741371408402	0.8501444287686754	0.9918890872604927	0.979346139822772	1.3724903430561308	1.2554174530834177	0.7536959810724757
Subject 12	MSA	4200.0	4500.0	0.7372326978152546	0.7032348681109201	0.692970847361698	0.6568018052302483	0.7302962860418339	0.7014805459835576	0.6168878467064196	0.6381486618320734	0.6949947194273456	0.7090659787480814	0.7278892529840836	0.7071225006314428	0.8730018003832161	0.8521474009664375	0.9443483180221749	0.9203206174325022	1.4647828112482606	1.2602472662396635	0.7487970720134132
Subject 12	MSA	4500.0	4800.0	0.7258088157526635	0.7420393081720452	0.6509435517521478	0.6495139963629157	0.7272798848957032	0.6948974869062048	0.5768934071449927	0.651294644330444	0.6602467027547211	0.6728429254405508	0.7508343407136304	0.7035502981985581	0.8482301706452259	0.8262708185240375	0.9212487125729596	0.8774647776518352	1.3802826763792193	1.286819759387116	0.7376784580713579
Subject 12	MSA	4800.0	5100.0	0.727349365286836	0.6871824049898366	0.6504348244681348	0.6945423246679765	0.7078476576649567	0.6948598192382132	0.6154590915568102	0.6087782870546826	0.6650555410599074	0.672955206320966	0.7593875994206545	0.6915049393704628	0.8476401418118252	0.8421566928667361	0.9286930113319358	0.8495373445807655	1.3985239869092232	1.3207138304405133	0.7415300151336308
Subject 12	MSA	5100.0	5400.0	0.714966319904535	0.6836730304870747	0.6590228925476471	0.6366660935286129	0.7221507282043477	0.6816281066056178	0.6238118957112669	0.6146234610077568	0.6653580161585428	0.6690016894981007	0.6942952589415785	0.6852883923061	0.8453038728102421	0.8116105396142389	0.8947380618634474	0.8824073085859248	1.4262743130893272	1.2930689312649075	0.7467825187627392
Subject 13	MSA	start[seconds]	end[{SUVbw}g/ml ]	Calcarine_l	Calcarine_r	Cuneus_l	Cuneus_r	Lingual_l	Lingual_r	Occipital_Sup_l	Occipital_Sup_r	Occipital_Mid_l	Occipital_Mid_r	Occipital_Inf_l	Occipital_Inf_r	Putamen_l	Putamen_r	Pallidum_l	Pallidum_r	Pons	Cerebellar_white	Cerebellar_grey
Subject 13	MSA	0.0	30.0	2.250588284123815E-4	0.0011994714689981647	7.58897680078703E-4	5.143547840009498E-4	0.00139288527778959	0.003875655147440872	0.003933540339584184	3.587486742925853E-4	0.0031362137186946738	0.003127640969119935	0.0037255331927409812	7.49880220105595E-4	0.003545566304780467	1.934885574220645E-4	6.643025551283273E-4	7.388072129057086E-6	8.862876148516325E-5	0.004440491909821136	0.0013261322457136944
Subject 13	MSA	30.0	60.0	2.5432055221329404	2.371815630354642	2.4849541227558736	1.9196148615660302	2.266761719679323	2.060996831281767	2.1573403556247235	1.9099360541327475	2.0726244583713536	1.9009949234490275	2.2950566654373503	2.1914855861031097	1.7960058249861937	1.7887838137663723	1.4205766202776262	1.83201932540595	0.6736044752291181	1.1206037823157506	1.0386146105295602
Subject 13	MSA	60.0	90.0	4.230901399918446	3.9636855527717993	4.20878178741988	3.6765312461194197	3.638944372137548	3.609286554155539	3.7496626801566784	3.4531739465870195	3.568034176571341	3.473955903870818	4.0623337662530075	3.729940703654716	3.386691093825602	3.2525010607485987	2.697135239729965	3.101571631587381	1.5349320009366105	2.3217361374514462	2.134913668901683
Subject 13	MSA	90.0	120.0	4.125896255822151	3.985165130988431	4.044781714957013	3.811847494388214	3.624877018395168	3.792167262050101	3.734815332726895	3.691721949266297	3.6570454058769517	3.7720600648055655	4.039012383428854	3.7952314367316586	3.660683993912374	3.572731993851692	3.0409293861163222	3.4747299724515357	1.8543152805859748	2.689392455483768	2.3855023678962977
Subject 13	MSA	120.0	150.0	3.8785699863173138	3.839055286200233	3.804732882949318	3.56221232155927	3.44222349044869	3.775914770877584	3.4862528115693796	3.360826606531843	3.568873853326693	3.652012652825994	3.8191272906333227	3.945432335875577	3.5879371342576185	3.596377244706523	3.3752128276648294	3.616729750467438	1.856000729987136	2.8089388122871393	2.459224585478667
Subject 13	MSA	150.0	180.0	3.8331693050298865	3.77324452295844	3.6504956852820727	3.5085380374327073	3.4015328133021168	3.499403127919182	3.5458704234187395	3.275027049831221	3.4322928503250076	3.4154087359484198	3.6582216851383373	3.723671674016017	3.8252844183067714	3.6189174539480393	3.137318945682374	3.566443469447002	1.9220931068639837	2.8458540223694886	2.487439653960011
Subject 13	MSA	180.0	240.0	3.468558950532514	3.3808931178230766	3.332831678004267	3.2086633498911037	3.1613593568180733	3.321936719184491	3.0689972806169235	3.0455350670724877	3.2912187040698546	3.376344874650259	3.58042885313851	3.6104758222570057	3.9288014049672837	3.4539445126641364	3.1448187709944078	3.9189390609188046	2.014220058109882	3.010342850766585	2.46229226745248
Subject 13	MSA	240.0	300.0	3.144606584666215	3.0276703262743108	2.947605184765439	2.82518764172907	2.8213776849947347	3.0335699870183337	2.68576195556433	2.7220873321053047	2.9600454431220307	2.9461062036810963	3.3435606037159977	3.2070500591981435	3.8058763553184716	3.4343581387822866	3.1881678902880477	3.8386573937142274	2.092088144575132	2.795994125380944	2.3411516718450165
Subject 13	MSA	300.0	360.0	2.656873800792207	2.724014610194874	2.6048225990264995	2.5604842033223125	2.555881743109462	2.757709513195949	2.529324074228624	2.4499366834437235	2.716819474070005	2.6937436912255652	3.005565662590853	2.890952945583135	3.5820220845068333	3.3650033993395807	3.054095649300551	3.6465694104379227	2.272035838571577	2.7599113240679523	2.238806316491653
Subject 13	MSA	360.0	420.0	2.5147746174563763	2.4005273016481095	2.35635207850294	2.4281792673312768	2.3153644426271063	2.4169808823554804	2.179625420870359	2.241668752632977	2.5194824221012744	2.4742839401926155	2.8404635573828516	2.6812564439054847	3.4896857763958407	3.0996554544937274	3.106605194843535	3.4908699298004118	2.176750226723984	2.6765289930882887	2.172380140112944
Subject 13	MSA	420.0	540.0	2.2081544479845103	2.1349438367731466	2.0845657905393598	2.0569921986963244	2.0333349053058756	2.171871159589119	1.993579134721878	1.9538606490680326	2.1959431319785834	2.1894910356745294	2.4416105530621945	2.2911325638564146	3.1920174089197713	2.977265157296686	2.954680780620816	3.3186597605948673	2.1314236975260368	2.5180628179522846	1.9862821643046416
Subject 13	MSA	540.0	660.0	1.9501553585152518	1.9018189844964395	1.8618908681099307	1.8531985771271062	1.7405015624406635	1.9230731282790978	1.848195334233861	1.7446863491317555	1.9631838528512813	1.9760586694699467	2.0889053594183418	2.1200710388244035	2.9753904640747293	2.7373063367875785	2.923026505205554	3.0990340387941324	2.0668532533041177	2.462587317727791	1.8383369428129093
Subject 13	MSA	660.0	780.0	1.7561925836651469	1.792343516872464	1.7184699150381333	1.67422946346372	1.687603219673569	1.7749189291039162	1.6088741680297027	1.4885291455498255	1.7791995675702297	1.740865169831073	1.8798349935939418	1.7867881036048667	2.823254713064641	2.563788504104713	2.683818806050413	2.9963696754638303	2.1095657720992507	2.3061595225557365	1.7009066553681784
Subject 13	MSA	780.0	900.0	1.6642936022820756	1.643690916765856	1.5586093687301334	1.5709053043080108	1.6016012179676935	1.7017896375533088	1.5375929289085142	1.442353638370794	1.6782819481755646	1.6675469005415609	1.768793728435135	1.7261028129329636	2.5769536538530557	2.3534767068061733	2.8259243195696166	2.739205700420249	2.116257820258986	2.256945419691739	1.6099475573821347
Subject 13	MSA	900.0	1200.0	1.5085747177030344	1.49466219633251	1.4268396982321778	1.406990377232195	1.4850448893068313	1.487520519027132	1.3616842828072226	1.375224422241682	1.5524583343069445	1.557929467729392	1.643268161335152	1.6456900954281082	2.3900177300607552	2.2009001273648092	2.577511769822514	2.498850270832086	2.1396742436239786	2.2074916417876014	1.4656051106096173
Subject 13	MSA	1200.0	1500.0	1.3623818234905567	1.3372885121017608	1.2750939603470446	1.2655497735735586	1.3345857206114917	1.3639718943675507	1.2336858297336082	1.2075967139023878	1.3685700096358273	1.3174011401020318	1.4990431751814868	1.48681433719322	2.111587865289384	1.9180671746209845	2.1946060083199757	2.2619938443968923	2.1555543749052455	2.055491211925409	1.3251048874589988
Subject 13	MSA	1500.0	1800.0	1.24395423789373	1.2087106007354542	1.1749844426424776	1.1160792490789497	1.2197069425238414	1.2235152948660908	1.1165163194721441	1.07019931155353	1.2479024461096109	1.2347868870910956	1.3475607912288368	1.4037743111706766	1.8689028086959123	1.7161846192653287	2.1321840333406668	2.085492199468006	2.056180961923683	1.952861887714411	1.1693691056175253
Subject 13	MSA	1800.0	2100.0	1.1486994079711312	1.14268910722683	1.0765357552710306	1.0113327732038193	1.139068415531135	1.1404995291679159	1.0701963566859516	0.9962970596334886	1.13825980483663	1.0864703169873153	1.2515869192303921	1.2824511902962283	1.6444314905242583	1.5523423991838328	1.9479204352290127	1.7859959216201335	2.0116307372073647	1.8475698047635554	1.0738456452811043
Subject 13	MSA	2100.0	2400.0	1.0695889595334598	1.0283691971439242	0.9807191257299558	0.9475311159967438	1.0308089747854834	1.0595998926927557	0.9524507001418361	0.9474411949898655	1.0752161866124157	1.0617064540542378	1.149469473675631	1.1944922243028886	1.4924095986217285	1.371965851263046	1.6744600078332823	1.660792802940824	1.913580262915973	1.800964421009072	0.9949961944363725
Subject 13	MSA	2400.0	2700.0	1.022590390030329	0.9839140285726159	0.9080962966032124	0.8592525020922597	1.0280420610021987	1.0163704018531843	0.8609461811399886	0.8339883995106613	1.0028448773499077	0.9722839706124491	1.0432785273242293	1.1170541482864622	1.3859557832090996	1.3065137119636696	1.594402287430233	1.5288518530575819	1.824716833436662	1.698074758218332	0.8994047548470311
Subject 13	MSA	2700.0	3000.0	0.9799511735215068	0.9328420095865854	0.8525273727732686	0.8260319711620573	0.9590935772397566	0.9549308135731945	0.8529265456828724	0.8119394293436714	0.9528042269402167	0.9527946979092212	1.034616383572784	1.058219765407269	1.2828683557630902	1.1980174217513961	1.560522880513763	1.4713651066006135	1.8098236435189154	1.6573539106152615	0.8535975227303244
Subject 13	MSA	3000.0	3300.0	0.9508465448095805	0.8918538206809753	0.8265878656142477	0.7864291519385048	0.9474597405040254	0.9082158244941227	0.7787473654740543	0.7441926851326428	0.8696532740397471	0.8913517586406745	1.0089233920492502	1.0444686332791553	1.1890791155454876	1.1253984170070963	1.353776245285224	1.2975979472287484	1.6657721221883677	1.5303265711421863	0.7868878939055254
Subject 13	MSA	3300.0	3600.0	0.8924524579576089	0.8334645757033025	0.7610460475041488	0.7365134529222754	0.8868335413574575	0.8930250963176944	0.7766248798389505	0.7390255335983573	0.838506126597284	0.8663288376497259	0.9445471542267022	0.9886045155150659	1.162690690035228	1.0983498762809645	1.261675597403289	1.248634408571934	1.6360915228449098	1.463553464264215	0.7468449131796959
Subject 13	MSA	3600.0	3900.0	0.8561378101157265	0.8262717486493274	0.7497211750322792	0.7285964677604965	0.8223719370746634	0.8190770763406326	0.7430590530710476	0.6908124458248474	0.8303860079114216	0.817477707098274	0.9432152167962459	0.9405680819341115	1.0689574969808597	1.0355058539383821	1.1787075337868453	1.1519304314520493	1.6066098597721328	1.4502898646632598	0.7355118654638775
Subject 13	MSA	3900.0	4200.0	0.828200716872972	0.8050220671320418	0.7320965026927503	0.690480788618514	0.8122485043213756	0.8218091258842618	0.7148042015163156	0.6741667887473173	0.7920152798469076	0.797496156887466	0.9271985548931447	0.9055229532150261	1.0160871595133416	0.9976482704681766	1.178694155482135	1.100882229503964	1.4912224192657428	1.4141239289063277	0.726435535528291
Subject 13	MSA	4200.0	4500.0	0.8059685938875192	0.8010027077150108	0.6978384062841007	0.6851212702585856	0.8027718073650755	0.7931053371662267	0.699936365145463	0.6455596899998408	0.778684090690862	0.7680456386795661	0.8544815647741099	0.894723089663193	0.9559675367000063	0.9511825985519974	1.1458751090130197	1.0111035235280301	1.4983732487331025	1.4338510252027028	0.7048904824841365
Subject 13	MSA	4500.0	4800.0	0.7848941964078763	0.7594750337119536	0.6991731842685782	0.6483951709394988	0.7914049056072681	0.7743104329575105	0.6692960283033658	0.6465758090745876	0.7841697088245619	0.7541468785204615	0.8731684933545242	0.8637127762482735	0.9532944489516268	0.951417254437917	1.0306660903376736	0.9871486898096313	1.478758209776045	1.385980817307698	0.6876089672369561
Subject 13	MSA	4800.0	5100.0	0.7554334406155888	0.7744028180269757	0.6848626963690365	0.6765877626946483	0.748379270853396	0.7498143733649971	0.7096641086456895	0.6673710937854354	0.7666072183180301	0.7398827271327122	0.8301558823470803	0.8475843377315163	0.9515584904910727	0.9119242873504139	1.051178414712843	0.9663090764256065	1.5069521000064765	1.4009293417328506	0.6802273566008944
Subject 13	MSA	5100.0	5400.0	0.7652146978390718	0.7370094855013499	0.6551770630289503	0.6327582085459942	0.7724159004332734	0.7237957523313039	0.6689905693595019	0.6350088732993437	0.7413500980151404	0.7223489650389433	0.8186530418306074	0.7913166199577621	0.9266367776840034	0.8696483986895333	1.0518517749362146	0.9732910696606285	1.4531863582026867	1.3561972130752178	0.6830368305634397
Subject 14	MSA	start[seconds]	end[{SUVbw}g/ml]	Calcarine_l	Calcarine_r	Cuneus_l	Cuneus_r	Lingual_l	Lingual_r	Occipital_Sup_l	Occipital_Sup_r	Occipital_Mid_l	Occipital_Mid_r	Occipital_Inf_l	Occipital_Inf_r	Putamen_l	Putamen_r	Pallidum_l	Pallidum_r	Pons	Cerebellar_white	Cerebellar_grey
Subject 14	MSA	0.0	30.0	0.0030761694537209117	0.0020016280812790166	0.0029792205428598173	0.0039599952176823106	0.0017804084934690545	0.0031480097776588334	0.001524594219123876	0.0010562984658321617	0.003290336837521446	0.0024471192369817096	0.00722805590873099	0.007393958308507198	0.001653690845299205	0.0020848116349054813	1.4710696656790312E-4	7.136365533499337E-6	5.879034685970508E-4	0.00242968996072479	0.0025170748412883803
Subject 14	MSA	30.0	60.0	1.5951394135231567	1.483744015545767	1.4885517593272652	1.3631715000485656	1.3444177243220565	1.1766327283950204	1.1657172607619941	1.1166453227955913	1.1804542065265196	1.2524270963136814	1.5290752806100727	1.3003438609301838	1.1987982655969063	1.09787065955328	0.9578799846538573	0.9628441839623747	0.3747431553244098	0.6110182820936529	0.533782173480887
Subject 14	MSA	60.0	90.0	4.179346082049506	3.9731710371268036	4.15819024200573	3.6673553115331288	3.2561221682058203	3.391242972353666	3.586725483706232	3.4963419893656464	3.5263447635063585	3.4983246966348815	3.781823718325768	3.6468011926176587	3.4323640640404847	3.046852289691742	2.9428670057338877	2.9691049390455646	1.6541507963889899	2.1858509464798317	2.066995491897046
Subject 14	MSA	90.0	120.0	3.8262319158648097	3.8327825621668126	3.8801945451514257	3.720380948283946	3.085601309391677	3.3723135272634863	3.44972881996614	3.5156227731831677	3.6151919542808173	3.704251233677269	3.7188331298052617	3.3537788026642374	3.85517826372552	3.2504972673157226	2.9387966180390777	3.5100838324542565	1.982011286497027	2.6938722856277764	2.3619051224609393
Subject 14	MSA	120.0	150.0	3.4028427739178824	3.5168513875742065	3.646719249286434	3.4816725263444823	2.8397930066000754	3.1626984691613416	3.39689679441949	3.2766698601933513	3.432278103879298	3.498214367705259	3.5368364555783955	3.513429851812589	3.668773252509709	3.34808133104616	3.2752468312321525	3.4561396805854656	2.066079788560046	2.674698885064572	2.27910352856793
Subject 14	MSA	150.0	180.0	3.220702029389713	3.1887098532631626	3.2610307344193643	2.9675672965361173	2.711336926725153	2.8435093776809026	2.949981347173889	2.9121511103805915	3.2170196674692306	3.2898123922516334	3.341866491728979	3.012720749927439	3.7129559719935514	3.3620242834215333	2.962738799133149	3.694994850712874	1.9087729613775082	2.5563737859311004	2.2332947963154766
Subject 14	MSA	180.0	240.0	2.6721436456314223	2.8921181082055227	2.9499623341787355	2.750238318174979	2.4469237387042995	2.5861941959915384	2.590820245164423	2.6296728990773772	2.777474567626541	2.9140730296230686	2.930219614915586	2.804672791087796	3.527038603935125	3.14148907138474	2.992189125259756	3.431884722331688	2.06346322552281	2.6082468602714926	2.213430500998811
Subject 14	MSA	240.0	300.0	2.323161994111615	2.4159325566042753	2.4770057782895947	2.3865596214016023	2.11054515897888	2.315237859751278	2.290184355701058	2.354314652776111	2.423857762119269	2.5238698656673932	2.5713343352301763	2.5458577250906274	3.327390104334654	3.0377688982043765	2.8979296577945206	3.488302170302404	2.063123803391022	2.355061515360376	2.0283489013611415
Subject 14	MSA	300.0	360.0	2.0688124379831834	2.0203137685995216	2.1184339452355516	2.0472262615561476	1.8384065357864756	2.0105813912846315	1.97781343139809	2.005892277881344	2.122831436783599	2.243738688110966	2.230796863656451	2.1965118809876003	2.9045678709896947	2.856832934876138	2.7690009309274046	3.251836478425048	2.1344211962729105	2.3240681909510386	1.9017061524253904
Subject 14	MSA	360.0	420.0	1.797591124859764	1.8153267680852423	1.8191386058248327	1.8247331127015514	1.6994007875937314	1.8083967991404961	1.6904470058198058	1.7255214294705183	1.8897552799224968	1.9938589264698976	1.9850093144863195	1.8841439023599378	2.837216611862459	2.691942064936711	2.696696652668379	3.0909985899172625	2.0779358638758367	2.1312580765721805	1.7454344623240559
Subject 14	MSA	420.0	540.0	1.5225976067190459	1.5878261051057052	1.6278119067509351	1.594230672691424	1.4680198668709181	1.543769246294005	1.542935084605233	1.54934018776828	1.635006450895844	1.7368523712159458	1.7150846340746284	1.7486678765491206	2.5697795542462245	2.416608722981209	2.626071944910791	2.952182569993056	1.9347571649299198	1.9835639251716657	1.5847493472491578
Subject 14	MSA	540.0	660.0	1.3591434229626884	1.4005047210812336	1.4365798709698083	1.4051464358909698	1.3483344013236547	1.4574880064992612	1.3927431344400247	1.4062659264013746	1.490045752284459	1.5980443849516632	1.6409169483962387	1.4975915012623773	2.342099472861719	2.3209066779822933	2.5536056545099655	2.8382722347764684	1.988076164162294	1.8576097947857306	1.4439374984111737
Subject 14	MSA	660.0	780.0	1.2946470587837666	1.3412309053245508	1.3831461242948535	1.3426633068889942	1.2000405372098157	1.3394950992036456	1.3124438917189991	1.329285790277936	1.4184849892513967	1.4617327246144214	1.5959260427240451	1.504196642557531	2.1822260252278056	2.192483268324395	2.346085239338663	2.7074526521519147	2.0064101811577757	1.8585572310794305	1.372447029902446
Subject 14	MSA	780.0	900.0	1.206887759457345	1.280691386446847	1.306633681073322	1.284929543739736	1.166427971876601	1.2463524443621736	1.2276478078555328	1.258069805149944	1.3170522668400508	1.3943933820827397	1.367594967097034	1.3675316350779667	2.003383231992757	2.0709547472962413	2.2686113009185647	2.7879836659617467	1.9586903751037426	1.7947335520248089	1.3161017509767134
Subject 14	MSA	900.0	1200.0	1.1466221883830485	1.172247822914187	1.1752698179889194	1.1659443455491783	1.1357984383674875	1.1711417218369888	1.1359259057716145	1.1599462811556123	1.270027506263773	1.2771705010908363	1.3045816165400765	1.3381846753757145	1.8108399690177066	1.9255631767242676	2.079271192049532	2.5471556967456763	2.000639335445726	1.7442144171702694	1.2030417786630778
Subject 14	MSA	1200.0	1500.0	1.0268018242962285	1.06921272008384	1.075368779789244	1.0601501491651106	1.0331447335420307	1.05840751443327	1.0001046334255648	1.0626288679874847	1.118544346107285	1.1424268772764208	1.1757361719475057	1.1121353600086081	1.5873332400693698	1.6448424624237532	1.8683032656161913	2.2557253104005213	1.8773480955359219	1.636462551757063	1.0835588282930644
Subject 14	MSA	1500.0	1800.0	0.9392215416917793	0.9804620671228008	0.9893713959784805	0.985735495391225	0.9333856233343454	1.0069372611908989	0.9550854091021392	1.0175987312759958	1.059132284452744	1.0928158137819537	1.1099835441979735	1.0540017214366344	1.4809863278825333	1.6392622822405656	1.6855333516216433	2.1267001796143177	1.8491950715927032	1.6236244954098993	1.0485989512434344
Subject 14	MSA	1800.0	2100.0	0.8965555102544158	0.9114598239340239	0.9347565004532044	0.9143752391204316	0.9596656664134571	0.9208083261988804	0.8929468571637358	0.9516486093866661	1.0088870304544457	1.0421176622054418	1.047952107725223	1.0333179258605583	1.3131975829141993	1.4212512461518827	1.6039767072281848	1.9956137455859562	1.8406340018947276	1.6048446102886373	1.002239243814529
Subject 14	MSA	2100.0	2400.0	0.8328760353954294	0.8743802657134552	0.893396742119478	0.8772394452803951	0.8573262785325255	0.869327562251442	0.8272655281460288	0.901735881962054	0.9436681055125291	0.9648269581787758	0.9910754021955199	0.9364525399574859	1.2680860384488142	1.3557185398427691	1.4119451883902912	1.8445769221854107	1.7100460564646482	1.5338877106931932	0.9448147096251773
Subject 14	MSA	2400.0	2700.0	0.8104058885880931	0.8089135693100502	0.8059391736703674	0.8033915662141453	0.8443607547812348	0.8320857910475752	0.7968385767613313	0.8489230702520558	0.8925663294720039	0.9450209738437252	0.9452706867730285	0.9341166194402604	1.1589881333153471	1.2791083537588293	1.3265210062151027	1.7029488534991515	1.6168870665146642	1.4599224732448874	0.8805816486502636
Subject 14	MSA	2700.0	3000.0	0.7553302626661775	0.76396986138991	0.81163470382063	0.7705381147965795	0.7716732709438361	0.7782575916703536	0.7957178142547718	0.808238741876437	0.8493737585737904	0.8817960702421033	0.8842835591432276	0.8890718882465762	1.1340671846538726	1.1863162342787064	1.1997629742594427	1.6243749731411299	1.6152273123743726	1.4464365022248558	0.8572110624597826
Subject 14	MSA	3000.0	3300.0	0.7232436910355204	0.7528762473480697	0.7869164711779035	0.741540887089684	0.734147576808823	0.756216040619961	0.7551464926954168	0.7613685623065294	0.8443460933518736	0.8652871668870148	0.8357067624168053	0.8450065271447897	1.0633897894766164	1.1702984553336364	1.1435727449702426	1.506084017062335	1.4972273086791574	1.4035706334968836	0.8248691543378754
Subject 14	MSA	3300.0	3600.0	0.7153537666770262	0.7643594938962224	0.7765673096223509	0.736804375092845	0.7351945635384141	0.752149803649445	0.7554270013210953	0.7746369550369536	0.839950677165973	0.8737699753478978	0.8641406966686986	0.9025090547825698	1.0365763783257194	1.16134721755202	1.206638715999702	1.4610541481395103	1.5709013259552194	1.4386442537816038	0.8627590410561083
Subject 14	MSA	3600.0	3900.0	0.7104219697968688	0.7134482494902272	0.7605181994035775	0.7250161842034117	0.7190906235906596	0.7214027778639434	0.7433273722152762	0.74865683526167	0.8215200554099056	0.8524033186782844	0.8320009689882113	0.8713635594648395	1.0019449440726476	1.1547837173941389	1.1683943440373241	1.4638880216776897	1.577729133524599	1.41328332834496	0.8453025005658219
Subject 14	MSA	3900.0	4200.0	0.6957609421186248	0.6892919044120163	0.7430632656452758	0.7335091016863657	0.7408432976196195	0.7405052813783186	0.7410266659073841	0.7679548914480279	0.8093209428153614	0.8304838792587361	0.8288066519081099	0.8123190377518199	0.9974912169051322	1.1030675672109282	1.0997552892242766	1.3456533012183627	1.5008962811664333	1.3955961548676896	0.8466953363551397
Subject 14	MSA	4200.0	4500.0	0.7115994365530582	0.703073714958748	0.7545258255191243	0.6752063545729925	0.7249381238078172	0.7127629782987128	0.7273024968706068	0.7384758449871924	0.8265580974425575	0.8318230234208954	0.8432773487933218	0.8595870173822959	1.0082187638431037	1.0811769150727741	1.0482348925545466	1.3632383133202666	1.569507352064079	1.4155626115597215	0.8414646873258107
Subject 14	MSA	4500.0	4800.0	0.6586174493544945	0.6891548635631466	0.7505268035033055	0.6941745620723054	0.7157245870296833	0.7194896287002166	0.6982483640725832	0.7136782799527168	0.7984271660641298	0.8153537527880985	0.8279655277140705	0.8560385497938796	0.9803850109346968	1.0838138969956503	0.9745644904254505	1.3568530265183654	1.5518644976107225	1.4507153633946928	0.8589143992051618
Subject 14	MSA	4800.0	5100.0	0.681667291672511	0.6926340408347187	0.7474853937504236	0.7113667282039273	0.6715733327138764	0.6996139523653255	0.7571934692440436	0.7360566421954218	0.8141325695324895	0.8017134685503606	0.8109417337050218	0.8033456404582466	0.955502021316363	1.0912019853975607	0.9897793050611199	1.342529412556928	1.5618733667213291	1.4904938966138843	0.8876400892066272
Subject 14	MSA	5100.0	5400.0	0.6582146282564736	0.6914111169527928	0.7522191609134552	0.7038768131624806	0.6881357268546253	0.7197417517274971	0.7170695555952875	0.7141655214271054	0.810768139703498	0.8105578586549882	0.8158476220319244	0.8430176607362796	0.9327685043578526	1.0762317957065761	0.9754453812361135	1.300929246949977	1.5858700428085513	1.5195122796252463	0.8894691527298164
Subject 15	MSA	start[seconds]	end[{SUVbw}g/ml ]	Calcarine_l	Calcarine_r	Cuneus_l	Cuneus_r	Lingual_l	Lingual_r	Occipital_Sup_l	Occipital_Sup_r	Occipital_Mid_l	Occipital_Mid_r	Occipital_Inf_l	Occipital_Inf_r	Putamen_l	Putamen_r	Pallidum_l	Pallidum_r	Pons	Cerebellar_white	Cerebellar_grey
Subject 15	MSA	0.0	30.0	0.0011061748970836662	0.002655729612483712	6.061542908449898E-4	0.0015480060013943519	0.0010261759633811928	0.001838441810434505	0.00197071175911598	2.2107711309518523E-4	0.0021280789265072622	0.0017770304924670968	0.0018878613305074662	0.0015216920889721808	7.178295169253496E-5	0.0010419228149563728	1.9778038818183834E-4	3.6519810611240058E-6	1.0536704612416689E-4	0.0022721522024535716	0.002111166155165351
Subject 15	MSA	30.0	60.0	1.0135889502729396	1.0319629674421873	0.9930743472945763	0.9466045726237615	0.9786900998439783	0.9542268983240196	0.9960646579890343	0.9504410720537554	1.0083456320890676	0.9986199430025745	1.0034239172795327	0.9647532108060904	1.0389986300562757	0.9864826283191787	0.9160941794463505	0.9556431089704256	0.44669984324548545	0.5266159876652234	0.5100477213021103
Subject 15	MSA	60.0	90.0	2.9107140304434767	3.0253480435829054	2.8200341754695395	2.881833744925169	2.7562384215088187	2.787526163337479	2.4929203896174	2.6926464452722962	2.708826949079183	2.661560390427681	2.967127451057854	2.6947807438796536	2.869351186200361	2.7211970621573287	2.476771409206309	2.5708218041173	1.582612616019909	1.9082727504649684	1.7563137549468502
Subject 15	MSA	90.0	120.0	3.210348176554028	3.328548476830433	3.072524309209141	2.9962969297625057	3.0396702198013967	3.1069548459840215	2.8429658400941196	3.035859353229365	2.941374147505997	2.8924212065744346	3.189113346214953	3.1231012901977517	3.2433207360908805	3.0931966617330344	2.343554887571995	2.88387360370013	1.9259218176842678	2.265297042551436	2.054828175469659
Subject 15	MSA	120.0	150.0	3.239836815641068	3.2150609760619835	2.919924985743829	3.015481774374475	2.9396452311086954	2.9953150754741906	2.8678287941339877	2.8825159210475375	2.942252228611834	2.8988054879610643	3.1893867073261437	2.967441179796403	3.4891423640697523	3.136099399063304	2.6576754881699385	3.072240338291635	2.019682354759216	2.4859915192679294	2.110893035598953
Subject 15	MSA	150.0	180.0	2.9748535118424275	3.089775854653773	2.8898530451698323	2.9397506223045533	2.7621944076947997	2.85195870855369	2.6004750158870524	2.8532863101655854	2.910729163973505	2.913713984551673	2.8682450769897465	2.893978961329157	3.3426470044590153	3.1922185666098066	2.497994373139088	2.924550126968229	2.0902602070529523	2.5432058687391117	2.1951096721707537
Subject 15	MSA	180.0	240.0	2.800476331160965	2.8567728572500046	2.620004744920573	2.5968239648491136	2.679168952224348	2.778894252183386	2.5774698287718305	2.6872886160004414	2.7440482941436115	2.735276958171059	2.824794516821783	2.863200208517538	3.456482717693366	3.1787724549823215	2.664073242311443	2.924088350011037	2.133672813460848	2.4379671843517294	2.13510337958708
Subject 15	MSA	240.0	300.0	2.515020171423746	2.569254450901532	2.3190597988431763	2.3280218008282407	2.4567067933910898	2.6131054503461915	2.319461516305442	2.3423525021964826	2.489609967828702	2.465539377990564	2.5804093911158494	2.55154391934069	3.2255713763453846	3.050706240879563	2.607690946758254	2.9747987887236964	2.2113228777328393	2.486638797514231	2.046801273861149
Subject 15	MSA	300.0	360.0	2.245851029800914	2.2817021938924023	2.14516336435263	2.14637482619411	2.2509064341958775	2.261463254109453	1.9687054745133834	2.084617183612809	2.2260012773289115	2.2451389893321703	2.429303134582646	2.33937330741082	3.0267623190359787	2.8568416080538994	2.6050187696631344	2.865248123654708	2.0954828584692407	2.399164859055279	1.9300887414948833
Subject 15	MSA	360.0	420.0	2.047624880175676	2.100191002535142	1.8871506727938903	1.88739524986415	2.022047562124396	2.118071783581122	1.960971752668095	1.976099656137241	2.0420914360437874	2.092295438665492	2.1424263155084207	2.1286935530984343	2.9118407902751926	2.71469800891659	2.532909475300934	2.8875788783392116	2.192138567141126	2.3393794468124267	1.8567160673296375
Subject 15	MSA	420.0	540.0	1.7850661399046048	1.8519227462772123	1.7330032563116928	1.6953594970953416	1.8464651354489185	1.8451363066486621	1.6810610861845343	1.657147036056466	1.8476330228102824	1.8439620658897626	1.9676005295450947	1.9391486803617757	2.746826121059318	2.5701211053643376	2.3607463024381627	2.6810605767948497	2.150186591503848	2.2814864185813883	1.7200339632803685
Subject 15	MSA	540.0	660.0	1.5613777579575496	1.5981454046633008	1.4906733865609236	1.4947400729901732	1.632216079051664	1.668962028279089	1.455143694146147	1.4368592268301605	1.6272899088314523	1.5990924401845699	1.6769340089725906	1.6725456701831076	2.4635394984635326	2.308473848090015	2.378840344906479	2.599101043905299	2.1082752305394123	2.216459955696466	1.557236077552133
Subject 15	MSA	660.0	780.0	1.3926960932990322	1.4503305203847274	1.328068081539654	1.3752180040871584	1.4970675129279454	1.5043378174866107	1.3175799855354744	1.3119053173503679	1.4510212052029505	1.4165804371357285	1.4838301422852815	1.4808663431924884	2.284091746233222	2.1518099282813137	2.2041476110345988	2.338701509500482	2.0782037091834917	2.1246033490692446	1.4375421711474852
Subject 15	MSA	780.0	900.0	1.3215717372336695	1.2971037838943589	1.2557888946988875	1.2251044902290473	1.3490958560931778	1.3458257489698013	1.208414776694692	1.1957820963309218	1.3235230160344509	1.3228613730632655	1.4095604109801827	1.3766340694235282	2.106589007125161	2.0483705565615664	1.905291869404399	2.2601471634766255	2.082241371226	2.074915389742566	1.3393574323701483
Subject 15	MSA	900.0	1200.0	1.1810529174184827	1.2249530332954075	1.1455453119221983	1.1157179941669875	1.2458398267358173	1.2481244544967678	1.0876435851194983	1.079325047395196	1.1933809326013574	1.1814017431369752	1.2433742165333004	1.2447027789480123	1.8928757440595922	1.8177914237412574	1.8960091143909825	2.0713971004847034	2.020992933975723	2.0313825692260843	1.221759657667544
Subject 15	MSA	1200.0	1500.0	1.118367543570513	1.0985972733982865	1.0007044936759135	1.0627046000488491	1.1208354217207825	1.1263292639354037	0.9966894501210294	1.0096433730813723	1.0971829558899637	1.1023027686716256	1.1345091439360553	1.116506897716008	1.673644364796314	1.6570065074077334	1.7274712789602416	1.9288636883535804	1.995383577694014	1.9931255768298395	1.125032367271121
Subject 15	MSA	1500.0	1800.0	1.025209607261365	1.0392813612980767	0.9596242691395318	0.9771811826682553	1.077192710069072	1.0904978542670825	0.9264393512088779	0.9300123342286842	1.0258872863709994	0.9977994408614036	1.0561328287094478	1.046441593807657	1.5332075443298576	1.4997177414902936	1.6327644848909073	1.890605308264118	1.9806205730351956	1.972827448144781	1.0432676177522384
Subject 15	MSA	1800.0	2100.0	0.9971548118920892	0.9998430862920543	0.9467428920593386	0.9001309844406097	0.9943248933330634	0.9875232627781827	0.8817949642451545	0.8734853755103384	0.9556680191644843	0.9585397629671133	1.0098944309165312	0.9962536617365411	1.4317068591757858	1.3629673122191064	1.4908772456617279	1.6538592902299456	1.9050865676449447	1.9209482042776551	0.9902350352636625
Subject 15	MSA	2100.0	2400.0	0.9029796972662775	0.9285363651105815	0.8583593975088084	0.8609998818810481	0.9272654153601424	0.9166650383626903	0.8804936698038638	0.8243060948431546	0.8961445718170271	0.9301121806858672	0.9336222460128648	0.9118273256382265	1.3150082910465952	1.2850080885587394	1.4623988515830164	1.6154423338806623	1.846256653241582	1.8755642901346814	0.931830848500208
Subject 15	MSA	2400.0	2700.0	0.8538901414866054	0.87918874045606	0.845682173715522	0.798226524047373	0.8854171683272731	0.9115968986873778	0.8017070287002737	0.7835717844872493	0.8762517802399962	0.8440732169005771	0.8996676271454437	0.8822177697517662	1.2290981506521161	1.2411904829769072	1.3193758451014386	1.4947407096537861	1.7869878041770437	1.8295612625415454	0.8916469621478398
Subject 15	MSA	2700.0	3000.0	0.8218270129657129	0.8385328632828485	0.7777237290576904	0.8076389408863247	0.8438256539282649	0.8356952110986638	0.7715999583687767	0.7616073308935003	0.8327852849439245	0.8429570923662936	0.8480542618896737	0.8325889813628814	1.1559101286562605	1.1508037953398476	1.2969943568465696	1.44084730647223	1.7999774886014137	1.8199073358519298	0.8797063561438587
Subject 15	MSA	3000.0	3300.0	0.8030751271407939	0.8075023989491199	0.7450016948905203	0.7571056082786695	0.7997400065817318	0.8045260684151199	0.7557250883734461	0.7347248968904946	0.7935930790314619	0.826654261912207	0.8157741394594838	0.7968457143742563	1.0801434600062436	1.1246843872934509	1.1966684035752158	1.3292606423626623	1.7653215681094259	1.7736276246989233	0.8508607084806803
Subject 15	MSA	3300.0	3600.0	0.7542851286099806	0.7887357545284173	0.7261104766312753	0.71397671304936	0.7914231292589039	0.8176462221445795	0.74521993707919	0.7435734034111959	0.7823388048283463	0.8039653356128753	0.8040644061627242	0.7984636911223081	1.0331262300543422	1.0638004894555708	1.1563665227440414	1.3094374983432024	1.7201138956604192	1.7942590909207379	0.8242570973249326
Subject 15	MSA	3600.0	3900.0	0.7559122045017914	0.7679669590150409	0.6969997002322991	0.7033536510572276	0.7917876854301775	0.7831923647992336	0.7050422861780835	0.6859308244969037	0.7638737272197605	0.7752393967484703	0.8304191190156215	0.8476825279489119	0.9990937047699898	1.0255618993548754	1.0589948227965418	1.1563097258119992	1.7491168686926915	1.8068331774116215	0.8094704072908642
Subject 15	MSA	3900.0	4200.0	0.7542249274336721	0.7495826152700821	0.6903534353691136	0.6520370312785483	0.7773547772335974	0.7874655795632008	0.6997510629195656	0.6651211390533486	0.7632353355002043	0.769737903595187	0.7607741577439875	0.7560963460642471	0.976909389178991	1.0097114963891414	0.9778043694589512	1.132460731206336	1.7385580298540235	1.8111195119655024	0.8134617113272984
Subject 15	MSA	4200.0	4500.0	0.7300165919487054	0.7305612380573686	0.6861132187655047	0.6814881166489232	0.7563812711461909	0.7466155058283848	0.6736704188067928	0.6619001786745706	0.7439417390631994	0.7585850270227731	0.747355206543938	0.7535037192946937	0.9728486271936984	1.008496878525326	0.9241394458180862	1.1102546322468732	1.6997536435570273	1.7842491169308774	0.8051454671232916
Subject 15	MSA	4500.0	4800.0	0.7197724968249112	0.7248036836202735	0.6985947606138827	0.6878395480922282	0.7276316722434597	0.73362753232413	0.6632267713404217	0.6515448317207957	0.7386678358956864	0.7621864384881943	0.7356493641708233	0.7346293857144698	0.9092857539108813	0.9837750994148361	0.9756959071171525	1.032467884446179	1.6831721122768222	1.7793231262388196	0.7990751224981685
Subject 15	MSA	4800.0	5100.0	0.7062718332316337	0.7211545599047432	0.6577308131350982	0.6748356254370109	0.7108573541552601	0.7251516015646966	0.6758288993918834	0.6651727428809732	0.7257970382438281	0.7479681680545455	0.7144448271736432	0.7221276684833742	0.9070506280345414	0.9845675871535395	0.915788953087054	1.0289753093549545	1.6619434006968485	1.7945598871955595	0.8026040181890879
Subject 15	MSA	5100.0	5400.0	0.7131830819835857	0.713126990582971	0.6844335994294669	0.669799109342221	0.6884163710963368	0.700532609418531	0.6835148624784352	0.6697909566445542	0.7352762246046789	0.733530723988576	0.6956964341352849	0.6874286710040033	0.8949280914547364	0.9663716413667727	0.9067169083413068	1.0216888071340648	1.6306965017792585	1.7038028002277836	0.7966406282497115
Subject 16	Ctrl	start[seconds]	end[{SUVbw}g/ml ]	Calcarine_l	Calcarine_r	Cuneus_l	Cuneus_r	Lingual_l	Lingual_r	Occipital_Sup_l	Occipital_Sup_r	Occipital_Mid_l	Occipital_Mid_r	Occipital_Inf_l	Occipital_Inf_r	Putamen_l	Putamen_r	Pallidum_l	Pallidum_r	Pons	Cerebellar_white	Cerebellar_grey
Subject 16	Ctrl	0.0	30.0	0.0034503488148201517	0.0025575269234423804	0.0033435843715172403	0.002554413054685307	0.0035963887760166032	0.0038383480929570246	0.0023856354558523286	0.0024511500040271315	0.002221752762207819	0.0028356555112311597	0.002652247547582592	0.0026163597809301413	0.00500568893801455	0.005354949039325563	0.005336381679586962	0.002644877214151571	0.0060051700478057045	0.00639775027726774	0.00624378257740906
Subject 16	Ctrl	30.0	60.0	0.08372790259090694	0.09136136542817173	0.07855914843245099	0.08460637459299093	0.06787116267805744	0.0936149398191979	0.05047387032302379	0.06067300490210234	0.05075730790445373	0.06350848924913978	0.06131569305515587	0.0655827134730325	0.08354451193399233	0.08647439045615334	0.06534868269034558	0.04836814922539115	0.06656423270707552	0.07170465497007213	0.07841997011030753
Subject 16	Ctrl	60.0	90.0	0.6238355954147254	0.646807746713736	0.5487585047119181	0.4753351109538156	0.519330693861484	0.562489080923736	0.3068335004373543	0.3979355784805712	0.38206662360585825	0.4391757305158717	0.5267586853652324	0.5268236248498606	0.5150174518996082	0.5557615062822587	0.42291298256526055	0.4519112036156261	0.41346755936345325	0.4339236578698014	0.507402656463254
Subject 16	Ctrl	90.0	120.0	1.099834909833321	1.0946589894779575	0.9748465863664092	0.9567478147884183	0.9488193592661188	1.097117076480246	0.6703298345449403	0.7327633183918295	0.7064656285141421	0.7760712864703116	1.0028368294094236	0.9462885689308372	1.0100433052695326	1.1237754449549926	0.9669741476218919	0.8133539443461757	0.695000511798214	0.8251401951769962	0.9665667141335993
Subject 16	Ctrl	120.0	150.0	1.6288379594390288	1.641766692755614	1.3804618953431476	1.3755971330260286	1.4435404551433109	1.4966082129236722	0.995316503855139	1.0895862980119477	1.108020640619869	1.2223421098383127	1.434143168901175	1.428047985893431	1.4933006832003286	1.480858112525885	1.5891327419109111	1.1488337856050392	1.1434285705724911	1.3091240866765805	1.4473327067199417
Subject 16	Ctrl	150.0	180.0	2.1013397892936516	2.0282338785724385	1.7146188771275728	1.828024411067151	1.8570077494813297	2.0329135051407605	1.2390566323605818	1.4853783137628682	1.4449326287876418	1.6825540968253454	1.9048735310463263	1.8852449370920294	1.9341304785499245	2.0919863801000576	1.9236708526457726	1.535228445601	1.474843484515862	1.692125645031355	1.8576690627263146
Subject 16	Ctrl	180.0	240.0	2.6269299235805645	2.6086841204554414	2.2607930564301193	2.2141043886240994	2.332249270258366	2.4019907112322536	1.5880944272304585	1.7434640773359382	1.8847336840983635	2.046828798703758	2.3638810662436183	2.284309367156711	2.5801931077750933	2.7055547109819105	2.3123891192188473	2.2434560076300136	1.8023074702501012	2.0768495573193935	2.34883838608392
Subject 16	Ctrl	240.0	300.0	2.4070345597977907	2.337006862503539	2.09255420754201	2.0099009166060324	2.199329676461615	2.230723201300142	1.6458838737903472	1.78145230631821	1.8459485857007183	2.0100112151602763	2.2873453644429076	2.231256871331454	2.632045108347274	2.678063732618675	2.36427728113006	2.3295432174332005	1.8037997292761045	2.0460796493854496	2.2511108499714036
Subject 16	Ctrl	300.0	360.0	2.021675210388939	2.044493041493514	1.7684587158758724	1.744651302239635	1.8732760948872689	1.9370872085379807	1.3930846035798183	1.4107843068009243	1.6380909112880713	1.6572600028201905	1.9849914201223122	1.9702331403437188	2.3393883528630304	2.4757175097618296	2.2461566358279	2.0565659849371674	1.6701535242527945	1.7790833590013213	1.9449833063913187
Subject 16	Ctrl	360.0	420.0	1.709064424130427	1.6773096240974248	1.5194895979510101	1.5201419719731726	1.6014219502978666	1.6602173887838059	1.288034717882397	1.3541455412535888	1.4604345336985207	1.5151262227988762	1.7263702419266183	1.698898197009968	2.2039336172417765	2.244033770642205	2.0885761716172357	1.9212055795613705	1.529394250179996	1.6018365983600042	1.6839678573893355
Subject 16	Ctrl	420.0	540.0	1.4251681845828286	1.4417021771050527	1.2731147480892604	1.2917956258621852	1.358098940775418	1.396565504662946	1.0872717979602227	1.0910374499288784	1.2562258991367126	1.300327487086517	1.4668695491737627	1.4206583571569178	1.8742690413789633	2.0761219384977987	1.9414912467103418	1.8959645268550296	1.4068222244565483	1.4097778069866356	1.4142612974979412
Subject 16	Ctrl	540.0	660.0	1.1892609116260502	1.1792283492173048	1.0954932601150882	1.0466813967710604	1.185477746401576	1.1579400837769704	0.9283496992900697	0.897199491734494	1.0239935715057529	1.077477651592381	1.227722844901274	1.2290875550023221	1.6549199850659395	1.7524959879222923	1.7319765531788578	1.662842301990616	1.320339436017909	1.2224864429375406	1.1750056217673857
Subject 16	Ctrl	660.0	780.0	1.0824301817979798	1.078854061520152	0.9700731568461539	0.9286536509637578	1.0434796092825946	1.0931603649749964	0.8178359367644663	0.8779655758094644	0.9336907452273476	0.9845353430093053	1.1077304958341276	1.035807616493303	1.5467859810186715	1.58283919961341	1.606597169626296	1.5330048075330214	1.1992507329161752	1.1100640102718227	1.0420985978048787
Subject 16	Ctrl	780.0	900.0	1.0253067880085422	1.022432749348736	0.9356649601868974	0.8668671625143413	0.9702685626505674	0.992213581754909	0.7772047935319916	0.799139681836927	0.8825092213575669	0.86581768184749	1.066383253884567	0.9734258381025749	1.4050103033900758	1.3973188683566675	1.5203623706797467	1.4237913715557238	1.1515012021740816	1.0558943601041189	0.9531550129285769
Subject 16	Ctrl	900.0	1200.0	0.9630245117410059	0.9487072167261339	0.8614793255660507	0.8256844548752856	0.8978738835484491	0.9295152902939968	0.7615114227249828	0.7944534149971572	0.8185396351373239	0.8275526670305346	0.9518045323677573	0.9045022069103411	1.2480139801576728	1.2887174343802976	1.360810546191853	1.2743703162986988	1.1177253583265039	0.9891281574809471	0.8879783229830378
Subject 16	Ctrl	1200.0	1500.0	0.9075624144758361	0.8910445843003154	0.7972462702603335	0.7842258674953676	0.8560199938341561	0.8946907751306655	0.7222270091157934	0.7166662937214202	0.7877014511892833	0.7773951226729024	0.9243214411315959	0.8751902116069555	1.1168492562792278	1.1557426998652816	1.2188304405349561	1.1488506465473893	1.0561822360282114	0.9230092966120894	0.8359134846557473
Subject 16	Ctrl	1500.0	1800.0	0.8554724953539401	0.8479811821602733	0.7563024428183707	0.7608186835987529	0.8036002300989343	0.8329647755584388	0.7084613616319788	0.6735729703932535	0.755856417739149	0.7526184176668351	0.8547605836158545	0.8066793761907591	1.0375786007809682	1.0563118820723276	1.17688319878791	1.107000917472089	1.0098102945975467	0.8838191449321783	0.7954707157916989
Subject 16	Ctrl	1800.0	2100.0	0.8359160171134292	0.8086647454194376	0.7341445714956587	0.7161306115726247	0.7871584350113944	0.7928103265859477	0.6655136355982433	0.6773662437433162	0.7327047654469547	0.7265298100847517	0.849195159020803	0.7739979213681536	0.9652350636030415	0.9742235436457825	1.079269946287042	1.0235969866687493	0.9738733738892952	0.8227769525690618	0.747464422473372
Subject 16	Ctrl	2100.0	2400.0	0.7994782314220166	0.7633881600149668	0.7056964930850271	0.6876147217424319	0.7367276776815037	0.7651093626271761	0.6877800974508129	0.6469115614335649	0.7021208211136614	0.6816833032045556	0.8081513700916957	0.7468790056331279	0.9145261686658002	0.953210332602033	1.0122323103103266	0.9701756913532606	0.9571462424065821	0.7911521813213299	0.7241701165526493
Subject 16	Ctrl	2400.0	2700.0	0.7598212010456872	0.7435807328825186	0.6947677882964991	0.6893527413289315	0.7160077762999525	0.7270258205378788	0.6494484935905913	0.599287492921838	0.6748977373949866	0.6770665089873468	0.7762307416837235	0.7224708146998551	0.858898241167335	0.8951861630848217	0.9209910700740837	0.867428132932776	0.934414667718886	0.7745382138942095	0.6874000411382496
Subject 16	Ctrl	2700.0	3000.0	0.7319869394147797	0.7088663414742361	0.6469351948641594	0.6599675449430059	0.6865726265696979	0.7066527297866525	0.6208192898148617	0.6251435981553862	0.6642458016544963	0.6577941469715941	0.769425227952074	0.6830416865466413	0.7973431308282695	0.8616725607352828	0.8397058019905611	0.8179247491715886	0.9008279778596227	0.7569879562073604	0.6784911148209127
Subject 16	Ctrl	3000.0	3300.0	0.7118560137742197	0.7034356306645748	0.6433314499774044	0.640657609050431	0.6650115705385866	0.6929413114258846	0.6502317752967824	0.6226543082269883	0.6470489940952479	0.6569459956305417	0.7549387448501188	0.6902548288996682	0.8142008283923143	0.835438648095523	0.8388736090123992	0.802143538102716	0.8875786127620344	0.7300560450269413	0.6533774143127346
Subject 16	Ctrl	3300.0	3600.0	0.7062301001924769	0.6731039735659562	0.6209878370426233	0.6470505362359398	0.6567965456585715	0.658359606622679	0.5965933723229131	0.6053419927598039	0.6694530903440825	0.6427043434225295	0.7214111173638805	0.706466084409586	0.759180556345398	0.8164322315657144	0.8770564839556907	0.793106829755645	0.8831950433552184	0.7028320285733667	0.6413754757926157
Subject 16	Ctrl	3600.0	3900.0	0.6872475861855292	0.6418297592268294	0.6356345031412466	0.6316900324227919	0.646405466481557	0.6482760229884196	0.6014417097990323	0.5945441563468116	0.6371837852453341	0.6399306499182104	0.7052912170598972	0.661035352694143	0.7465839279123859	0.7828286410958065	0.8652494951185087	0.752848508740424	0.8668762936435306	0.6992405725663023	0.619073866668872
Subject 16	Ctrl	3900.0	4200.0	0.6653175502579303	0.6362186823628116	0.5922126593954891	0.6145766412887326	0.6356083491021234	0.615418790433983	0.6023755411933747	0.5344266782639968	0.6387068028349103	0.6215054516695033	0.6876365752552256	0.6444902838922946	0.6979400431399616	0.7586476226138984	0.8354961569952505	0.7296836239192129	0.8557102218940598	0.6903420464154476	0.6108575695611083
Subject 16	Ctrl	4200.0	4500.0	0.6494810033379915	0.5939106539461277	0.5814836119852318	0.6023529699548335	0.6234975896501982	0.6096151405113144	0.5957484969880901	0.5293846111550264	0.6288444278856203	0.6125370222002651	0.7068733095002263	0.5953137702238488	0.6838277751046323	0.7118940531938085	0.8164765732987067	0.7481811557575762	0.8385961703236259	0.6697635784690766	0.598628571015224
Subject 16	Ctrl	4500.0	4800.0	0.6367407352322837	0.6012454277154547	0.5982993072252701	0.5834050590526164	0.5891582063034243	0.6181007528187752	0.5500485783255331	0.5508958466141762	0.6167017343597759	0.5929489149220941	0.6650548603089408	0.6048848860673448	0.6671064830944102	0.7373538259277892	0.7707658508647074	0.6825187547797013	0.8481754209960787	0.6740447567091187	0.5969016440859509
Subject 16	Ctrl	4800.0	5100.0	0.6156621344100973	0.6085811886297011	0.5747927518011411	0.5895925411508092	0.5847011723819753	0.568986584437762	0.5866126097201891	0.5483366184567767	0.6008559167780879	0.593774926488566	0.6859888520662583	0.6181006633580244	0.6599894554611317	0.702556148159973	0.7891492666822792	0.6954326117669235	0.8187869611975207	0.6529420833796262	0.5822796330793844
Subject 16	Ctrl	5100.0	5400.0	0.5958822995865325	0.5886984375272253	0.5630591097075719	0.5722788755084478	0.5634906084768546	0.550306958712821	0.5685825485566638	0.5409007318986961	0.5953940932827299	0.57917470778161	0.666493876952736	0.5957838201660868	0.6274475554016503	0.663194755479691	0.7122146977926461	0.6320187728915754	0.8212979726530162	0.6436877588936036	0.5770469192103244
Subject 17	PD	start[seconds]	end[{SUVbw}g/ml ]	Calcarine_l	Calcarine_r	Cuneus_l	Cuneus_r	Lingual_l	Lingual_r	Occipital_Sup_l	Occipital_Sup_r	Occipital_Mid_l	Occipital_Mid_r	Occipital_Inf_l	Occipital_Inf_r	Putamen_l	Putamen_r	Pallidum_l	Pallidum_r	Pons	Cerebellar_white	Cerebellar_grey
Subject 17	PD	0.0	30.0	0.0065636541992506155	0.007859104435715698	0.008744730140104408	0.012039537566034176	0.005565196300606719	0.00796551162262545	0.007883828735453858	0.009880409556410123	0.004896402720832098	0.007578052548645564	0.005076055889014949	0.009987351016825559	0.00953721951517248	0.011794413157581052	0.008892659125409461	0.018870215589234005	0.01353601336043257	0.012590975281178298	0.011382002436679752
Subject 17	PD	30.0	60.0	0.09200858175680554	0.1255075507523847	0.08856201018496715	0.10820775553388584	0.0978565263957012	0.1297669099267556	0.0720503312895726	0.10504533775735302	0.07152309580721518	0.09975506332730051	0.08709868134551957	0.1161530785858272	0.12474086938349174	0.11776445199424508	0.09729444446459018	0.10909482738533795	0.1063115080286576	0.09798804237157899	0.1059023627566856
Subject 17	PD	60.0	90.0	0.5574453096102664	0.7230898482130531	0.5720022814982538	0.4697724682742429	0.6032647896394283	0.651703138037868	0.38567227137494065	0.5361602393083844	0.43662806783230507	0.5493132840178199	0.601351819269432	0.6101040642543519	0.5875634680444093	0.5372801800466024	0.46563238335666435	0.5198355818951843	0.44466831994418166	0.5300762428659714	0.6159898553367801
Subject 17	PD	90.0	120.0	1.1787092955208647	1.2756797697591649	1.069011541928694	1.091580004482819	1.1894915297314936	1.3196553590789932	0.8055139344678772	0.9790682552869864	0.9227135155256748	1.064259166075988	1.1431659501408493	1.0972115879147943	1.2526380392888283	1.2242807758189893	1.0778906383051572	1.346365503456501	0.9462289144812938	1.1311759387210878	1.2088246025606335
Subject 17	PD	120.0	150.0	1.6963019201480827	1.8611641211796521	1.4864162586495768	1.6076498034833773	1.675399386964731	1.8782996506961935	1.2436233569456212	1.4550149070416747	1.3273470144124802	1.5975306525209643	1.7032647429889278	1.6248345072509918	1.8561544863737443	1.806180051565347	1.5340932228602706	1.5779089926845289	1.3139648733193008	1.6253204502467142	1.753933027547201
Subject 17	PD	150.0	180.0	2.2610486318635927	2.510597121634734	2.0532490502903067	1.9700415500688935	2.204543436460937	2.4555050631296504	1.652273896862621	1.9529095727176473	1.7409636216322153	2.040456555250899	2.342864606360733	2.171216247052151	2.53026330914323	2.5452864014897263	2.2026899868346645	2.6392337472461023	1.7072582061292274	2.0989833524277293	2.3039564015846
Subject 17	PD	180.0	240.0	2.860131222249188	3.0772465308924986	2.4425758391248835	2.6405585539692513	2.824145043923325	3.0353032194388687	2.055304612564654	2.5384365529781063	2.2559569689914385	2.7291480200585148	2.977458055627093	2.7689118170278717	3.202785203968968	3.23316040986802	2.692057339162211	2.9956991695593675	2.2047697915420468	2.629100557540436	2.9295485928585987
Subject 17	PD	240.0	300.0	2.78327841948942	3.0114252081944213	2.5917296612323892	2.5807789188678214	2.8763674718313346	3.013347264894144	2.061431357007042	2.5219785301517166	2.299052386176684	2.7548944586903104	2.958526381633655	2.8547939665675366	3.3657788185728603	3.357221437472034	2.9840327218422242	3.1407321345591988	2.2912881853055715	2.6243504296659754	2.9115625719687945
Subject 17	PD	300.0	360.0	2.4687029051893257	2.675369748738941	2.367396952157937	2.350078485888406	2.6106855802199402	2.645996766472608	1.9108036050240929	2.411600337953099	2.1323553027494118	2.58433428380039	2.7891428717838163	2.635423952140878	3.269006443756863	3.36141216041269	2.782220125173979	3.059375548431125	2.172008426994065	2.458447686276933	2.6134466035346753
Subject 17	PD	360.0	420.0	2.300186321124745	2.429840113161006	2.042570257889264	2.0405815541603745	2.3152278905888224	2.323011503169196	1.751591769557145	2.175675300603271	1.9764131181942874	2.392667764876473	2.5313298112368634	2.3753512249068542	3.064777172447987	3.2316679920693026	2.8377786490549615	3.061779216676594	2.1565469398678747	2.245013877354658	2.3101155540549287
Subject 17	PD	420.0	540.0	1.9343291978381676	2.1070499532752414	1.8466928881132447	1.8986144915327408	2.049815261348342	2.0111491947835494	1.5719108561809234	1.8780625179014205	1.8005850983625575	2.0739603049657993	2.216497547643526	2.0487202147716577	2.846331241155365	2.8209852225883023	2.6562717471505275	2.980168886381106	1.9738786900053822	1.9467062104939337	1.9439781191464696
Subject 17	PD	540.0	660.0	1.5773837684499985	1.7859825881059195	1.5999515173907424	1.6300772548006908	1.736676515950461	1.712836757705756	1.4636474439981815	1.7246297907819137	1.5741438353139248	1.7950572383287626	1.952007708879625	1.7794163410758066	2.5411717022158635	2.558097941790013	2.4295090672253803	2.682122436216625	1.8181983215855324	1.724237605967182	1.6204153736964708
Subject 17	PD	660.0	780.0	1.4543250432952728	1.5450784355994123	1.447519866323431	1.4831503745648946	1.5286512008081237	1.446592066001614	1.3244415257423894	1.5089054236329316	1.4059000579769008	1.6196677936631565	1.7392998222337803	1.5272892166943999	2.331575911950803	2.408935953720796	2.2175274890485155	2.545829081214483	1.6633207787233422	1.5634098701947163	1.3828388654836665
Subject 17	PD	780.0	900.0	1.290306943780456	1.4566158561069797	1.334913236267207	1.37434749659356	1.4183861462805332	1.3435757504720265	1.2400794966300557	1.3457862493365864	1.3323640687375822	1.4828121488871773	1.5474168066939176	1.4376494565705986	2.197421427009477	2.2055210271466463	2.0220347057529087	2.3745526783293456	1.611390147918422	1.4106568717841157	1.2434502255659747
Subject 17	PD	900.0	1200.0	1.19823445066412	1.2962711306753916	1.1987668404877185	1.2487801851722837	1.2478078400073283	1.2192619889625007	1.1316489701884183	1.2571691355740453	1.2179595290757488	1.326569994926892	1.4006429191964018	1.2603146703299868	1.9249405459509255	1.9541606391098962	1.909841010191965	2.1984632082968685	1.4837675141028732	1.2850437982693432	1.090469382383494
Subject 17	PD	1200.0	1500.0	1.0866894701300385	1.182019006156493	1.0965851937492919	1.180963673452488	1.1005314699167226	1.1003640642089212	1.0626403065740837	1.1327732068555236	1.1066568547157916	1.2049284172353865	1.256065833261262	1.1162493512406246	1.7264854359773671	1.708340104277015	1.8117983505738542	2.0178927895560212	1.3774316321114752	1.1671008373838778	0.9772796537491651
Subject 17	PD	1500.0	1800.0	1.0070021624754144	1.0905540908007654	1.0195407955426117	1.0311072672092407	1.0075306970234885	1.012094614440527	1.0020514390278308	1.1143072360929047	1.0666085913882213	1.135806663449932	1.1802372594098984	1.0339615858403663	1.5884846495141172	1.5346288868895521	1.6638881331821764	1.9509122429885615	1.2903863882903095	1.0555862096513868	0.8795024646546811
Subject 17	PD	1800.0	2100.0	0.9143279219409023	1.0080948879457357	0.9472213444850539	1.0265566963265536	0.9229895186508943	0.9229216754532482	0.9455010699674261	1.0200095909397904	0.9962448466834593	1.0450887646863973	1.0558405625286675	0.9232108572544141	1.4421256315602407	1.4525260147648775	1.5814130084261824	1.8489545554070366	1.1846423140254638	0.9829307908844072	0.8078570389300215
Subject 17	PD	2100.0	2400.0	0.8633603059057176	0.9501790067921139	0.9063922605938493	0.9610959598593785	0.8271782899386193	0.8672058737444553	0.9207005743121374	0.9644134114412787	0.9616793557608272	0.9968428159456917	1.0173454072266117	0.8632856505063585	1.3427916363156107	1.304040979010694	1.4985317910930764	1.720190331555612	1.127760264200625	0.9150769373342378	0.7490372176500677
Subject 17	PD	2400.0	2700.0	0.8295495428210364	0.8982158559232244	0.8693561523273762	0.9295576056752627	0.8089182733917508	0.8161868188444827	0.875174378151249	0.9084790586520655	0.91011407567947	0.9362470356245907	0.9734786027068392	0.8374722331996549	1.2499587709138895	1.1997933730812196	1.4045774748204645	1.6330029356362175	1.0675841136887532	0.8546746058288034	0.7168590142623493
Subject 17	PD	2700.0	3000.0	0.7758057876005215	0.8886344672416261	0.8243453834809877	0.8671956141277111	0.749703375575424	0.8194833463817432	0.8600031897641416	0.8367276204459457	0.8639213840028905	0.9162924905518511	0.9309577988357977	0.785549097502467	1.2144399525774514	1.1811125210131819	1.3691231907293122	1.463169193163158	1.0169696891395843	0.8097439032307113	0.6766076197577435
Subject 17	PD	3000.0	3300.0	0.78141768306979	0.8423093794880334	0.805757427771618	0.8322915936065596	0.7576570534371618	0.7836476111976465	0.7863792232733031	0.8344792225613592	0.837352503077355	0.8696938621860999	0.8970551248776452	0.7833822568263397	1.161016741047736	1.1515328413040873	1.279211357332188	1.4365041967954175	0.9822103654807366	0.7687640839918781	0.6413537053389823
Subject 17	PD	3300.0	3600.0	0.7159806087052054	0.811301002250737	0.7861651617285424	0.7777957891664598	0.6925863238213654	0.7486141821897414	0.7927618427975205	0.8312405552679915	0.7949508749020553	0.841934543900849	0.8722763612094456	0.7415672509800105	1.1394901200392622	1.0432603072281361	1.2240080161221785	1.4015554419326615	0.9420905245549221	0.7366108839533694	0.6238947173861831
Subject 17	PD	3600.0	3900.0	0.7031777811047581	0.7508359050799548	0.7487324115820981	0.7834850013335204	0.6531978679022473	0.7113991338261796	0.7635544028032334	0.757695510655614	0.7699955303766453	0.7980626781936865	0.813143669670898	0.721032029232017	1.088758993265183	0.9892946468687832	1.1352211490404307	1.3230134357339856	0.9159532671648605	0.7303914650479592	0.6209718250500466
Subject 17	PD	3900.0	4200.0	0.6798142584686481	0.7663240042293332	0.7399198210748354	0.7525448821248556	0.641190765632116	0.6920958889535459	0.7449230424671529	0.7659289333398017	0.7571627865724859	0.7778551391700935	0.7748742231505216	0.6503362507108359	1.0510650338973906	0.9921411554912839	1.2102362669681044	1.3476416589626188	0.873805763075867	0.7122619936691688	0.5900535074297444
Subject 17	PD	4200.0	4500.0	0.6547426651506952	0.7637393692269377	0.7009430078097011	0.760373215849372	0.594049518580367	0.6737749180814837	0.6936416659422817	0.7180329469358236	0.7287369894851782	0.7509434276489715	0.7730694209796536	0.6585199254882161	1.0167606925254675	0.9687560629025121	1.0469416731348942	1.216896846118524	0.8463959685282306	0.6759391858611523	0.5744091036989442
Subject 17	PD	4500.0	4800.0	0.6526293194460424	0.7131336045378671	0.6883686213838818	0.7052976113158074	0.6116214342951493	0.6728553089999767	0.6803177063677422	0.7186975178322984	0.710894247788738	0.7231052488510866	0.7460861449450991	0.6368411758286577	0.995397954247454	0.9172409633199778	1.0527948614981013	1.271233017550759	0.8663719841257965	0.6633557636560753	0.5737585659106764
Subject 17	PD	4800.0	5100.0	0.6489125432944094	0.6885107232820109	0.6832277182328571	0.6778832685380927	0.5741342345362006	0.6751459891624918	0.6911570175509173	0.6774025265154514	0.6916647239564471	0.7414520873253935	0.7578907769446444	0.6396759449521279	0.9645470896973257	0.8818139285058201	1.0204046538297074	1.2400091363911645	0.8750453536053356	0.6533921815909327	0.5606503440298573
Subject 17	PD	5100.0	5400.016	0.6212107300081376	0.6997440071308795	0.6500921497881139	0.6690090500549339	0.5675305680421777	0.6451067053451855	0.6811568062273976	0.6806832000166388	0.6911401860204119	0.7344401744653615	0.7000007172602626	0.6416277183659838	0.9581235809203585	0.8655972773302474	1.0358543261643143	1.1495309279049077	0.8617060936794765	0.6505986311330739	0.5555415425157727
Subject 18	Ctrl	start[seconds]	end[{SUVbw}g/ml ]	Calcarine_l	Calcarine_r	Cuneus_l	Cuneus_r	Lingual_l	Lingual_r	Occipital_Sup_l	Occipital_Sup_r	Occipital_Mid_l	Occipital_Mid_r	Occipital_Inf_l	Occipital_Inf_r	Putamen_l	Putamen_r	Pallidum_l	Pallidum_r	Pons	Cerebellar_white	Cerebellar_grey
Subject 18	Ctrl	0.0	30.0	0.005923681639383148	0.008133149267176648	0.006395669291315734	0.0069980806391163565	0.008709920677398977	0.008689457868424542	0.007228920439253281	0.007594424989831413	0.005059245136775438	0.005694065359432438	0.0057538420926899845	0.005758298004078083	0.011117185108273793	0.008183046936665224	0.009318403629493849	0.015223237201524463	0.02218952767216733	0.014582618390871415	0.012681069564796935
Subject 18	Ctrl	30.0	60.0	0.06828233437478196	0.0761789451457236	0.05816761082784014	0.06790104918401173	0.0727575275063746	0.07112631939020438	0.05618194992574363	0.04418810533658356	0.05816922214780888	0.051305292104471524	0.06299585944530728	0.05348370359603405	0.05513547626400485	0.07753598708279236	0.0761376549083092	0.04012275014336155	0.06271121170184824	0.06407999905673117	0.07216067730029387
Subject 18	Ctrl	60.0	90.0	0.5679866472097653	0.5908149475265881	0.4875565145681625	0.5169505132532025	0.5479162706182652	0.5521649864211008	0.39237284098788294	0.40179941578187545	0.40746414252415364	0.41936767142944437	0.45917026814259315	0.4684957372888412	0.4529361007989639	0.49233233726215253	0.4101467918025115	0.42749934390590666	0.34701463353035056	0.4094043916713306	0.5159713193527043
Subject 18	Ctrl	90.0	120.0	1.149336123602027	1.1777857347995218	0.9938704843453073	1.038025309895177	1.0185236055054268	1.0716310123292996	0.8282061565994351	0.772888961225179	0.7961980363902028	0.8582241865779154	0.9294394361987356	0.9082823037286559	0.9225803916018612	0.924362083981595	0.9109259879651684	0.8254969042113083	0.6945013431612478	0.8107537319149246	1.0214345579110247
Subject 18	Ctrl	120.0	150.0	1.6974700082925889	1.7317691379851115	1.5689506463394947	1.585632156961263	1.548612601029504	1.584045180868421	1.2882730968255625	1.273982199621626	1.214022805930156	1.2759083784661176	1.3862364901845148	1.25988626682184	1.5494839238556548	1.3211104323723883	1.1881933091131451	1.161658187859971	1.0528363149857212	1.2560466092784404	1.6002532354100791
Subject 18	Ctrl	150.0	180.0	2.24836457097885	2.1886088601155183	1.9866202251799434	2.042714628885692	2.092356817311014	2.003074210541259	1.5741906908309702	1.5496718458917353	1.6434519917989758	1.7479476868628907	1.8461285092870654	1.8115978891438829	1.8951804675186792	1.83082334082824	1.7484218823711075	1.464803478704605	1.3954281314940125	1.6827945937300506	2.068945874270311
Subject 18	Ctrl	180.0	240.0	2.718358866141793	2.680652790338154	2.2446211689092315	2.529304007791934	2.5868087604213668	2.4896739791788227	2.1443170048144076	2.097215549439995	2.0743444225814196	2.142575363643255	2.3389087400582005	2.2181945725666483	2.425687499868852	2.466045464906059	2.114502699337925	2.1418868333083507	1.7231498116720492	2.1068026389298686	2.5516243130383085
Subject 18	Ctrl	240.0	300.0	2.4378620461380653	2.4800453526406194	2.208802768028557	2.2300693910181595	2.4367400601618128	2.284295879813995	1.9293996299834535	2.0004443097608666	1.9670728497679772	2.0879502608569274	2.3617624442956546	2.1438794080251196	2.441883438948848	2.529200685964251	2.307487418728469	2.145664780043784	1.7424793968378933	2.011141339497286	2.4350745937289098
Subject 18	Ctrl	300.0	360.0	2.1217054191091442	2.106576472107316	1.8287276983831544	1.9152903709481297	2.034456594633349	1.988447905632322	1.6642198029394009	1.781413640671516	1.7533343352826296	1.8535587242595943	2.000143216306287	1.8242078443812773	2.425203108540443	2.4041276740243305	2.1650529799600067	2.1306864793491953	1.700548652138704	1.8300955124266252	2.114710312381298
Subject 18	Ctrl	360.0	420.0	1.8431927092249125	1.7892046547423046	1.5248367911055383	1.6140742692835968	1.7933842682939516	1.803104624249307	1.4629401604651076	1.5903693484485646	1.4748899868687249	1.6569960561556176	1.7561735923174588	1.6721317513894234	2.121302177851946	2.1327981152535935	2.172229345403647	1.892965919419513	1.6247773365983864	1.671043979583853	1.885250344402808
Subject 18	Ctrl	420.0	540.0	1.501430395424498	1.531582087837194	1.2934333638035347	1.4125471807126448	1.5757450397837671	1.522020667436592	1.2954776207532228	1.2572291298970542	1.250948789120815	1.388750347692685	1.4970894972503213	1.4342104637130177	1.9669861205075667	1.9637016701830572	1.9825368478855556	1.8028657754595823	1.4856261513493696	1.4903146249710049	1.6076490562820684
Subject 18	Ctrl	540.0	660.0	1.2803956840226736	1.318929993830325	1.1725988566219627	1.2277426431189944	1.3209268317121283	1.3344361350492027	1.0808672981495497	1.1403373029231019	1.1117024971985947	1.2414061292925314	1.362808585436895	1.2716407930199878	1.831568093753304	1.841554396920486	1.8627590789909987	1.8051812926621895	1.3820346187307468	1.3369244992001859	1.3716273863933912
Subject 18	Ctrl	660.0	780.0	1.1999881287626701	1.1700151422877525	1.0718799317157126	1.1042828162856415	1.2240416340254021	1.209771491482605	1.0271972499705153	1.0783422730786416	1.0272452713002627	1.1268329256379603	1.2383172532056557	1.1357023865312457	1.6868704939811636	1.7121766860494114	1.8008548559075233	1.711572633656758	1.306788363659869	1.2447703863639328	1.251674660687856
Subject 18	Ctrl	780.0	900.0	1.1251191054151983	1.1112192070406528	1.0544908503967643	1.0667768972144709	1.1623775332392676	1.1483725268605418	1.002913894033762	0.957462892339432	0.9986480505325354	1.0643115219184816	1.156498603038575	1.0823716189875752	1.5815122479995252	1.5899377455124744	1.6596064671789927	1.5616115139915991	1.292368301148697	1.2024093167561414	1.1698558154247753
Subject 18	Ctrl	900.0	1200.0	1.0381800777867505	1.043180530108888	0.9698747926353345	1.015429879417474	1.0732988932042702	1.037867163635313	0.9154744648925366	0.935974460723298	0.9092457654504219	1.0183088926078723	1.075406585859491	1.022131808551535	1.4764578170756189	1.4905894657007286	1.535830037139409	1.5517202661421996	1.2028322978208115	1.1026153746363816	1.0466442905379103
Subject 18	Ctrl	1200.0	1500.0	0.9308462274834575	0.9489735280857573	0.863353037656907	0.9150119930302564	0.9527839460786074	0.955228556427112	0.8220849066428507	0.8708329002749869	0.8228716447809347	0.8673569616944014	0.9775787434295083	0.8725968129539382	1.3045882066595111	1.2494889422811184	1.388334259160351	1.3994899457199088	1.0851783023494361	1.0013730762134967	0.9391440355031105
Subject 18	Ctrl	1500.0	1800.0	0.8686804300633002	0.8970002089376393	0.7923206176045138	0.8359783290190334	0.8839619190320395	0.8594326522226149	0.7752904077422211	0.7556253234178122	0.7720354795277806	0.7954433924987407	0.8756167675192706	0.7964939921772967	1.1467462130113333	1.1233454360965953	1.2392730565653753	1.2436767932086923	1.030109018083711	0.9339433091979539	0.8597662590916277
Subject 18	Ctrl	1800.0	2100.0	0.82705700658891	0.8306365403590636	0.7413130119555499	0.8131997106503677	0.8402762950611933	0.7990352205440683	0.7503888095905826	0.7504562104658575	0.7342079461133447	0.7568185567262592	0.8543622735142523	0.7494718394882639	1.0450556274653025	1.0568684772490573	1.159169330905076	1.1671955760623014	0.9877078375008432	0.8485000073620187	0.8005921058748228
Subject 18	Ctrl	2100.0	2400.0	0.7982331940745416	0.8176866718150886	0.7289845950263459	0.8007414748727789	0.7804900037852257	0.7865243422844647	0.736902519299937	0.6821066848886224	0.7359144488323628	0.7554528158262903	0.819292792995221	0.7510611824952336	1.0279572550475689	1.005673235098122	1.140485847672957	1.084703291875974	0.9458112056052548	0.7909448471376541	0.7643961933124392
Subject 18	Ctrl	2400.0	2700.0	0.7654457825470844	0.7669495916889367	0.6713482579220312	0.7579016195670416	0.7807267028936541	0.7602796266801344	0.7003493442728632	0.7079374296944051	0.7028011586252316	0.730494173200534	0.8175533759756485	0.7374245366145005	0.9334687418910562	0.959066610064802	1.033262402191362	1.0264277009550749	0.8996914941992742	0.7662420002065436	0.7343513541483528
Subject 18	Ctrl	2700.0	3000.0	0.7546484649916958	0.7223601186521178	0.6773972706767676	0.7402585142502927	0.75748217689396	0.6928055453577502	0.6988122825009958	0.7031130329034161	0.689883700272983	0.7047082552835255	0.764362833611655	0.6782257547441717	0.9228372502110807	0.8974297721902	1.0064586242301325	0.9962121364478069	0.8843621456847525	0.7257281548591028	0.6942624377294041
Subject 18	Ctrl	3000.0	3300.0	0.7265661720436296	0.7193556666630829	0.6486730851604436	0.6924467210408859	0.712892298772844	0.7188784391920677	0.6770459499412216	0.6436719992859524	0.6600886087122638	0.6824076408536761	0.7751675574907989	0.6890904429861123	0.9053582397491512	0.8348344575062352	0.9865177689528977	0.9209482105740443	0.8617635129613482	0.7103978990298042	0.6807963773142942
Subject 18	Ctrl	3300.0	3600.0	0.6986598782008698	0.6901190758667046	0.6497473157858998	0.6905261246791811	0.6873836234429505	0.6864192437625867	0.6666537649441159	0.6647248490153159	0.6411768443526338	0.6914554503474876	0.7305301650563345	0.6492895401573818	0.8271967849643538	0.8248693094540925	0.9759547530944254	0.9338534712600652	0.8231876059695146	0.6906626644995648	0.6656187295808886
Subject 18	Ctrl	3600.0	3900.0	0.6774086673438536	0.7022017366523768	0.6398011548129633	0.6849912306315933	0.6811490347116618	0.6583491904317877	0.6630709431848733	0.6371205277761687	0.638632878877224	0.6809845460339928	0.7145080776526231	0.6393129131883754	0.8437764946145054	0.7923440099889809	0.9032999726568235	0.8697486840319117	0.8374950011162378	0.653694961953099	0.6417055058228217
Subject 18	Ctrl	3900.0	4200.0	0.6573305813171194	0.677141198581418	0.5999798149925188	0.6762802536043758	0.6437144940154524	0.6371425405121732	0.6445874705169227	0.6286129796430391	0.6351171391156786	0.6616783975152591	0.6822687847702448	0.62641014712854	0.8182820481420056	0.7834024208963598	0.8374214407420755	0.8760226599781618	0.806778416422926	0.6473177077082054	0.6229541280587942
Subject 18	Ctrl	4200.0	4500.0	0.6492885427519995	0.6469561587342803	0.5960763017593632	0.644173849190176	0.6395007597221262	0.6359309160556924	0.6368662863140164	0.6071088940169034	0.621904355787946	0.6306917546128642	0.6821107006992283	0.5970412106448294	0.745564563561354	0.7451975891830789	0.8387385369475241	0.8426153233142486	0.774222275478245	0.621478005413423	0.6108337141417159
Subject 18	Ctrl	4500.0	4800.0	0.6027326847539523	0.6181878800849245	0.5972648820219818	0.6121239896925206	0.6204131386688158	0.6019507421737342	0.6186325755977725	0.6087275944040768	0.6169313709172514	0.5725240194079246	0.6832220501567563	0.5431420305575273	0.7855946976437019	0.7263598467863533	0.8303690048297436	0.8089376050111337	0.7500222017024712	0.6146499756986765	0.5896940383470325
Subject 18	Ctrl	4800.0	5100.0	0.6001631903035457	0.6116108065352632	0.5431849721114898	0.6000495670614746	0.6090215756218328	0.5946475049039155	0.6135257242564545	0.5676476553292636	0.6039840178003093	0.589502108457247	0.6813625576608064	0.5446926204375266	0.7366513033785713	0.687988985111884	0.7325264582545147	0.7881959691449877	0.7487309199349774	0.5921412080234865	0.5763659456190356
Subject 18	Ctrl	5100.0	5400.0	0.591241710800701	0.6041966796922384	0.5563323231272981	0.6013729536748347	0.5912892710758049	0.5724644707090834	0.6244598942322201	0.5653995487577885	0.6106463147435133	0.5435813098006763	0.6645851729409016	0.49359632295633277	0.6863285486476494	0.6829161834319105	0.7303435301234192	0.7728624065533971	0.7101407225188202	0.5753475404133199	0.5509873262110251
Subject 19	PD	start[seconds]	end[{SUVbw}g/ml]	Calcarine_l	Calcarine_r	Cuneus_l	Cuneus_r	Lingual_l	Lingual_r	Occipital_Sup_l	Occipital_Sup_r	Occipital_Mid_l	Occipital_Mid_r	Occipital_Inf_l	Occipital_Inf_r	Putamen_l	Putamen_r	Pallidum_l	Pallidum_r	Pons	Cerebellar_white	Cerebellar_grey
Subject 19	PD	0.0	30.0	0.004265252153040799	0.004753782185653921	0.004825640538391518	0.006811092316609646	0.004997973168744729	0.005967858822220118	0.0018767259824515603	0.00547202696163912	0.0043579281188084185	0.005363409469657021	0.002634493072125571	0.007090942705182179	0.006996051015337179	0.0061808728144707725	0.004298323691218187	0.007659495833846397	0.006079623934128919	0.00939847763615409	0.0091857233093664
Subject 19	PD	30.0	60.0	0.1107102391992063	0.1198048748518552	0.10090726076809986	0.100343494095533	0.1380193833554486	0.11896328810222911	0.0669082555533489	0.08582761299485586	0.07807435200626944	0.07982742340598215	0.10759903394859638	0.09942557712331812	0.08149006268344561	0.09934043848583674	0.08492151321772035	0.05960920086534127	0.0990305481863194	0.10054234775240989	0.10751093573994996
Subject 19	PD	60.0	90.0	0.6733463344914412	0.8284933818364735	0.6684451159255076	0.6767366392536758	0.7736675579897039	0.8271456170294442	0.467886071190982	0.48356001631985635	0.543120141730796	0.6439378983181996	0.6617560633009276	0.8158950849250672	0.6939004086055007	0.6529527099077157	0.675382800647391	0.5839537317370116	0.5821921049973753	0.6529076063243551	0.7452866624294074
Subject 19	PD	90.0	120.0	1.268267323084217	1.5393106148629556	1.273001849603915	1.2814377943810484	1.4525029760805808	1.4913805777709825	1.0495317029720042	1.0105452228060585	1.0266163831584691	1.1988586446581735	1.126117812473879	1.4319310180020466	1.4233994671255203	1.3293420740650674	1.451992776943115	1.1071577732311084	1.1035156307552967	1.197675266103218	1.433463415058668
Subject 19	PD	120.0	150.0	1.86945883454176	2.0854011818630056	1.6416721287611438	1.8415731223374365	2.0819510389303275	2.038882628231363	1.384676072449551	1.4928105075846076	1.5299319939458087	1.6532296689223358	1.6647601019424059	2.1010112958608147	1.8226538000452308	1.9724177178445075	1.7657070954806358	1.5662012362892455	1.53459644681854	1.8581359229962544	2.0525743214865315
Subject 19	PD	150.0	180.0	2.4457920852905772	2.626282678657077	2.2158211738110083	2.3232621835310567	2.643084157131085	2.7342154411612967	1.8312238183170422	1.90822508324581	1.928747551108188	2.201874830898163	2.265600907731823	2.455322551189113	2.3269840727415385	2.489806433984711	2.764094259343551	2.0795563873349465	1.9562661358908429	2.264651370448206	2.6183806658256117
Subject 19	PD	180.0	240.0	2.855676129296313	3.160375917438728	2.6045942662931623	2.777995161239744	3.1492403938480322	3.1942524203087714	2.29672980378308	2.382423912701938	2.3770463508055	2.7262749609345462	2.6124598363290943	3.0466968909277057	2.995633785719747	3.0435819317317225	3.2541695501426204	2.728750821475529	2.327804935463149	2.7321730699227373	3.192602371511015
Subject 19	PD	240.0	300.0	2.6271042162452716	2.9107724621654825	2.492897097983672	2.5526212159745114	2.801579048882445	2.882685639719142	2.121943182784122	2.164709253253477	2.2358705601980375	2.585734669693636	2.5134236150455536	2.838219805280346	2.7707655404814204	2.915445463348277	3.0945899228353255	2.711124206124879	2.4145018961257563	2.694104295833199	3.037045398955115
Subject 19	PD	300.0	360.0	2.1392447373968366	2.3057698666306123	2.0578457043737615	2.055563080631316	2.3933756476262715	2.3268502242023885	1.8831263450776703	1.8673525759332534	1.9199405421876463	2.1024757563479852	2.1479694125941364	2.3513476562442293	2.4151679894441145	2.6008312102210596	2.749728599326545	2.527854287210147	2.0230747783244567	2.4233046308912662	2.55614266980956
Subject 19	PD	360.0	420.0	1.8406214479763037	1.9674842181603083	1.7138979252641207	1.781969243076304	2.0598469087507	2.0184472181583146	1.7091232441826776	1.6056419016661891	1.670282197765573	1.904427608977926	1.9551249364973842	1.955729392001075	2.1795268489262014	2.1822647826572847	2.4526365821849936	2.2653662791161366	1.8560450738414147	2.1402903306909025	2.206097921024991
Subject 19	PD	420.0	540.0	1.6230130800148146	1.7637401968217148	1.5505752629267135	1.5150809923771789	1.7469643632778968	1.7909401320989815	1.4305705994465683	1.4762369090604466	1.4532434172009374	1.588787896076397	1.6868337506479918	1.7954360932812534	1.8642601122900686	1.8892476099496207	1.9742281599337161	1.9111623275746865	1.7360675175023914	1.9019344268612883	1.8706922657016918
Subject 19	PD	540.0	660.0	1.4773983544514238	1.5497646356816261	1.3968698993216435	1.3705671991677377	1.583424281422694	1.5805692583392954	1.2425659290566102	1.2221336683609536	1.2691076444589982	1.41021493610819	1.5428039492570065	1.5784169963253163	1.6606742346876473	1.7039445429729767	1.6976727828528055	1.711083169220231	1.6444139992139668	1.7456209288647813	1.6508233196394997
Subject 19	PD	660.0	780.0	1.4567601469698985	1.44293629234204	1.3253368533670908	1.26340997084624	1.4775600974760437	1.4915942855225666	1.2190541396606278	1.1550929843002251	1.2345656106594163	1.3125429576241032	1.4518948088106782	1.5014023465426334	1.4979536658208872	1.5110971424543607	1.578288096807782	1.6712617666121758	1.585469464605353	1.6634278028279255	1.4983726454917559
Subject 19	PD	780.0	900.0	1.303970689797012	1.4314728960693088	1.2769461073538082	1.1846916203723765	1.392983342664678	1.4214753100169162	1.1939055738430397	1.165342633021723	1.1972000475503535	1.2504989857509372	1.3766396486901158	1.4384079375637384	1.4685204845395674	1.5104993231387454	1.5152546580447819	1.5580423242448234	1.5464931074381667	1.547251657478526	1.4183231206810518
Subject 19	PD	900.0	1200.0	1.2346112766315969	1.2647938972543926	1.142732690337425	1.1406049484759961	1.3098126723809713	1.3010741624187006	1.1096730009894884	1.0677155331654689	1.1359176626171745	1.1445095015752003	1.2914931940041328	1.3122223959967272	1.3047445368132742	1.3489272647201034	1.3450895234127103	1.3293024818921424	1.461502771888604	1.4020465759315925	1.2697945461636948
Subject 19	PD	1200.0	1500.0	1.0451294357671372	1.1210163834880404	1.0349677446570809	1.0337162045771464	1.1453760302689915	1.152968391816188	1.0171366447314938	0.975142959067469	1.0271027370099688	1.0496879345861885	1.1666315157193026	1.1764077455321598	1.1685203548100134	1.1759976516046464	1.2079802538845996	1.241644848647283	1.3488336832204624	1.2561299600496483	1.1062774097723462
Subject 19	PD	1500.0	1800.0	0.9711835168194369	1.066001372042237	0.9633338061482277	0.9043382628736438	1.0588059445241669	1.083179088636797	0.8880903999540024	0.8708981737278876	0.9735895286689811	0.9282210039352705	1.0591287557068227	1.0426888932440477	1.03786787132384	1.0983556008544184	1.073357530285051	1.0482785882033738	1.310111975710953	1.1409167368377808	1.0133932722680896
Subject 19	PD	1800.0	2100.0	0.9275466997401409	0.9913477430035016	0.87731339923603	0.8759029843144575	0.9758607921572633	1.0163216308536107	0.8681591714580463	0.8187797458992776	0.9392619337264492	0.8752474639059145	0.9954988473613753	0.965992105622405	0.9112171779638416	1.054550573279073	0.9893616106469381	1.0101025103269876	1.2298895725769938	1.04562883703926	0.9393222218079487
Subject 19	PD	2100.0	2400.0	0.8858505177618738	0.9205251066063198	0.8377541260569572	0.8103378960395347	0.9344603704594121	0.9355292466506242	0.8426100723228842	0.7742747691986125	0.9034758396182383	0.841008051530352	0.969845256383465	0.9162096722352544	0.90144702195024	0.9556875677520793	0.9415049652959695	0.9513630226821306	1.2053558102173838	0.9878688057632417	0.8890406121042034
Subject 19	PD	2400.0	2700.0	0.8433805450062266	0.9259572764571757	0.8311640538646898	0.814025816965291	0.8984780588919179	0.9269726132327278	0.7747174816776834	0.7496999524551455	0.8634313373653058	0.7962758135075418	0.9068279019407157	0.8822201292123992	0.8686084076474287	0.9175454019215366	0.9133298478048957	0.9376710482325521	1.2411284632327977	0.9774669746270632	0.8644069694901688
Subject 19	PD	2700.0	3000.0	0.8002133225915955	0.8432978176108108	0.7649920355752684	0.776220353321257	0.839013764535899	0.8910043613857326	0.7692551115471957	0.7249561378712812	0.8191177415800723	0.7580113281086582	0.8806950994493192	0.8157858690162314	0.8142520659875601	0.9419060610023635	0.8549677230582304	0.8246722309992691	1.2105853513764089	0.9201241796165718	0.8364653558371415
Subject 19	PD	3000.0	3300.0	0.8156790713793214	0.8515698822858084	0.7752218882103037	0.752958264561336	0.8297246196800074	0.8980680774421685	0.7653820522219092	0.6958106747102519	0.8117706940361415	0.7482983107991643	0.8919907913759388	0.8310857693409517	0.8094997679811513	0.8490678144258155	0.8554936128437731	0.8615169095832869	1.214063276316793	0.9294291275983042	0.8316795956959453
Subject 19	PD	3300.0	3600.0	0.7685779391690843	0.8818476590969411	0.7875153141424107	0.7177607665920931	0.826279650724473	0.8880388851380943	0.7507332856729363	0.725400031366874	0.819429417464093	0.7430305272003821	0.8686381580160045	0.8221743248165438	0.7974706647944245	0.8808257986110775	0.7936608742113833	0.8467770922843627	1.2341717135299177	0.9050056496862879	0.805236185859286
Subject 19	PD	3600.0	3900.0	0.7555895131332733	0.8480872332793368	0.7706383630887643	0.7596666071224405	0.8238829745293401	0.8349662521986616	0.7309687492232158	0.7189567426566157	0.8116852109355079	0.7207838314548951	0.8613188362408977	0.7390042731605391	0.7564331526020922	0.9108544371749687	0.8069668812138246	0.8790159751495707	1.2392827031256957	0.8981598592975857	0.7955056782574914
Subject 19	PD	3900.0	4200.0	0.7537947054532594	0.7977369559006746	0.7628848209057679	0.7044792235033199	0.8362078942353648	0.8613739503452535	0.7351978569104176	0.6954698670853574	0.7993333528050073	0.7134927978374321	0.8504893646460232	0.8011718580963318	0.7994118622842734	0.8485346135856133	0.808995867598469	0.9032804095033029	1.260668775260001	0.9029380271897125	0.7973050975258289
Subject 19	PD	4200.0	4500.0	0.7778806375955369	0.8010725402307273	0.7236510021368048	0.7199771971704294	0.8028974357126089	0.8606351963913568	0.7200536258110617	0.6894655790879582	0.8102820508297128	0.728115469545159	0.8445249500159591	0.7577175924279942	0.790427250974389	0.847642496200514	0.8583643828141305	0.8172128744079927	1.2776339088806168	0.8947105037092555	0.7971707990756229
Subject 19	PD	4500.0	4800.0	0.7449952325429052	0.7906085651299435	0.720143158111199	0.7099647078143079	0.8156542700323612	0.8244692648741463	0.7055543984493156	0.6384776090263458	0.8158777071105305	0.6432815343264267	0.8845634909474	0.7335840821915482	0.6819691048345646	0.8847568964625836	0.7609610574693377	0.8442837976899611	1.2936094631336346	0.8987537418914613	0.7838563562408822
Subject 19	PD	4800.0	5100.0	0.7587289362429246	0.7808068591035422	0.7264285842796951	0.7162197649865263	0.7692894172652132	0.8297495897436136	0.749318484118568	0.6474185789638014	0.7940989188632486	0.6582420892371843	0.8303768782333947	0.7177814062617855	0.7064895385791417	0.8626029948723897	0.7810753435261901	0.8744009000152317	1.27871605744798	0.886757988361758	0.7741234866060438
Subject 19	PD	5100.0	5400.0	0.747084844442341	0.80523686072587	0.701441311575671	0.6983737055183283	0.780207465099231	0.8568636482480727	0.7278593014376682	0.6649063405148041	0.7951707757152064	0.7146270236095233	0.8451341295857375	0.7321082052113326	0.771191866165367	0.9120360160857004	0.8034423904791481	0.8789568118457112	1.2907427423627809	0.9064532947477417	0.7772467129176803
Subject 20	Ctrl	start[seconds]	end[{SUVbw}g/ml ]	Calcarine_l	Calcarine_r	Cuneus_l	Cuneus_r	Lingual_l	Lingual_r	Occipital_Sup_l	Occipital_Sup_r	Occipital_Mid_l	Occipital_Mid_r	Occipital_Inf_l	Occipital_Inf_r	Putamen_l	Putamen_r	Pallidum_l	Pallidum_r	Pons	Cerebellar_white	Cerebellar_grey
Subject 20	Ctrl	0.0	30.0	0.005164869168025483	0.006282292095901051	0.009342659247245096	0.00665423769172128	0.006107956567055944	0.006375094530842497	0.008591750517642183	0.007665827370766157	0.004995488747667744	0.0060402219255753	0.005298091694847394	0.006124256402621453	0.01048987704778423	0.008915113158681497	0.012737024171558342	0.0048463666068391045	0.007258660330839679	0.007254987270697318	0.007556917480861969
Subject 20	Ctrl	30.0	60.0	0.156115067549404	0.15118776110987775	0.15126644415902496	0.12960785069999872	0.13135999890198882	0.14209140464947426	0.10173190422002011	0.10680906307655717	0.11777966254004159	0.11725939239023273	0.12033121329474089	0.0989365070384646	0.11316416348164698	0.1165389704268207	0.11443081460300353	0.13223338763340747	0.09610043603079069	0.10014787181278847	0.1161082952094535
Subject 20	Ctrl	60.0	90.0	0.7780254027742823	0.6895703550298253	0.7393667038314417	0.6504044996579131	0.6540824763618414	0.6270683733443732	0.5637724879929531	0.5912736462967685	0.5475842877925782	0.5591943280929274	0.6234913052977629	0.5886036760039829	0.5880115059150371	0.6219659602705008	0.5232092147865703	0.5994013010493824	0.4184543171186882	0.47942217273071447	0.5859687203978827
Subject 20	Ctrl	90.0	120.0	1.3713342520383547	1.3354683610751286	1.3596610152522437	1.18199369967198	1.2650254904499	1.1658767727613064	1.0334725661312008	1.0169509261916982	1.0608529438677567	1.1139590021971615	1.148444930471537	1.1886382767632102	1.1985471853240572	1.2133067382322351	1.1184781466055906	1.1249121702562352	0.9045683191486029	0.9387506415516699	1.145315656177884
Subject 20	Ctrl	120.0	150.0	1.9570810957121845	1.9473379426710775	1.8170073708662375	1.7648019257588492	1.769309160766027	1.7631692289500944	1.5796278804367678	1.5419461763145914	1.542405191389027	1.7294962649135635	1.7413628882751908	1.7200670508362175	1.72169688635674	1.8386249740574732	1.6312235713355905	1.6312393644996954	1.2726121412031062	1.4029902480763154	1.679436007446029
Subject 20	Ctrl	150.0	180.0	2.4750556428981856	2.554600811298564	2.456068585575292	2.3085259380826026	2.254950346488965	2.3357686956378734	1.9187993292081353	2.032393283064796	2.0868750753247567	2.1810323439482495	2.328953822452971	2.2611238822334356	2.3843662469346016	2.424999900766358	2.3494184313056286	2.3284824177336105	1.7090202007007593	1.8211763465895012	2.203830541211245
Subject 20	Ctrl	180.0	240.0	3.0661233263590812	3.0623641436366125	2.9214075895706366	2.7463868585997124	2.788449742695839	2.784481448324411	2.3838165792774597	2.438747292371821	2.575702116545838	2.708661410051017	2.86581404759008	2.734660103196146	3.0351306387123573	3.252308729938767	2.831734019281874	3.1097121365936204	2.132387257446535	2.3142707429467695	2.70826200116431
Subject 20	Ctrl	240.0	300.0	2.893600390033807	2.8812218006497106	2.877333647616491	2.680936062777081	2.746749021602954	2.7405764263960823	2.4679950509927204	2.440611739718271	2.5769634729265296	2.6905584340842146	2.747899541637433	2.7597901589758393	3.2177348045086394	3.2883064102088686	3.081901751362325	3.148501369028819	2.2440078758382622	2.2945753782217055	2.6763704140834133
Subject 20	Ctrl	300.0	360.0	2.5123091535644235	2.4605870221863704	2.4844513905419583	2.3355004243387727	2.405838557848367	2.396129244861404	2.1206441378395438	2.189001133587673	2.274146817032319	2.3554223745741716	2.3974211502265543	2.500799590884577	3.0522776621192778	3.1564116350167617	2.889824925897357	3.1211030684178582	2.0851858157003558	2.1563183353318127	2.3766303840225245
Subject 20	Ctrl	360.0	420.0	2.1613276049589487	2.1310537906035467	2.169979529858511	2.0250155157459955	2.0637903134090867	2.098011754577064	1.9237644614915326	1.9538757520849104	2.0177220267200786	2.0321643305989006	2.126246224607156	2.161470166487327	2.7687562061750364	2.9705740364041575	2.786048642467725	2.863484872947136	1.8900015843902984	1.9459655651199006	2.089125157343802
Subject 20	Ctrl	420.0	540.0	1.8400568268126598	1.8283192679475664	1.8708885087934564	1.699671283125493	1.8197839348069487	1.780632345150258	1.6306416907442158	1.573477672679503	1.7384784767935162	1.7821906862964114	1.839045681808195	1.7971644591353113	2.47778775183956	2.610641163505632	2.582932333119439	2.844461169427707	1.7758428368908088	1.7211174250895283	1.74371497693214
Subject 20	Ctrl	540.0	660.0	1.5750474710132143	1.527516758384337	1.570909428476089	1.4559472474573454	1.5310914025505558	1.4734332136690353	1.3764343231570784	1.315068984301791	1.437702457741592	1.471680020127516	1.572372392613346	1.53717586342937	2.215723030711703	2.2813977680128428	2.468447862250831	2.44942672057694	1.6282804933797161	1.508234914496494	1.4810915970974032
Subject 20	Ctrl	660.0	780.0	1.3450734093839154	1.3725025324321611	1.388652022518258	1.2958885360805898	1.3798691547455106	1.3279191707651683	1.2224843230949394	1.1492133666757118	1.2919361339422768	1.3104615853818327	1.4061504192264955	1.3589250272078832	2.038000000904506	2.089730661621203	2.22001018974849	2.3013191751491813	1.523193548907738	1.3715045256129288	1.3013427350016322
Subject 20	Ctrl	780.0	900.0	1.2775338799677562	1.2938547370866198	1.2982530203289033	1.2003841922708078	1.2836998430090552	1.2318444680447154	1.08883818706811	1.0730619548923825	1.196636665843667	1.2229878518231088	1.3327630843513623	1.2498029308081555	1.8735718449073877	1.9368105325933882	2.015417915959611	2.0621140681427876	1.4801311319800305	1.3177883166447595	1.2211941483329343
Subject 20	Ctrl	900.0	1200.0	1.2117234520602984	1.1963862948489987	1.2177295258940237	1.0987923602432115	1.2239072656494898	1.1697733829386117	1.0047502122890781	1.0033082341298023	1.0996076170745859	1.1064774060711418	1.2319470368561418	1.2069044027881197	1.7193822528977998	1.7179458139936175	1.8435027552646972	1.9683548247975258	1.417580960032955	1.2049698718464357	1.1283458142017941
Subject 20	Ctrl	1200.0	1500.0	1.1279082683746535	1.1263678313461507	1.071068915759357	0.9987418157867364	1.1321356988717826	1.0916661084518589	0.8800181050295905	0.8947402721489084	0.9891946951095886	1.0178689843188626	1.1500277803330163	1.1025991245203803	1.477536510063145	1.5172292507043998	1.596625215345152	1.6931430890136505	1.350407090678256	1.111079001478378	1.0289416394929125
Subject 20	Ctrl	1500.0	1800.0	1.0639115125883496	1.035094135341321	1.0110463909826677	0.9006697055067856	1.066555184465221	1.0313017620781062	0.8112348065045775	0.7998787549046412	0.9163744356044772	0.9516008375774403	1.037402962652059	1.0527597872755308	1.324759416936042	1.3343933756403856	1.440892231158481	1.5308063447745728	1.2804409780080088	1.0261665440968655	0.9559927405044133
Subject 20	Ctrl	1800.0	2100.0	0.9795185100161277	0.9910556355281961	0.9419736027889144	0.8521694094001832	0.9861591640065588	0.9592211443871467	0.7842825511119244	0.7882059471551343	0.8435402963649836	0.8923318372048797	0.9819563377387072	0.9532378833536547	1.242743001524874	1.2566469286722193	1.3249888954938263	1.4013167027817404	1.244797426524168	0.9428132977960236	0.8963536075910218
Subject 20	Ctrl	2100.0	2400.0	0.9315837549364577	0.9232649617258852	0.8936193804019203	0.8205753597777298	0.9255299202691434	0.8848794388479534	0.7382814501858619	0.7188983788543489	0.7855602906876212	0.8247708739322165	0.917958754288023	0.9203234477362431	1.1463609812741697	1.193571088216651	1.240180175702424	1.2853732719216395	1.1903929031884242	0.8856048972131139	0.841545324247943
Subject 20	Ctrl	2400.0	2700.0	0.8755114678942092	0.8726244562377605	0.8373593729444274	0.7875900007403971	0.8698279084777935	0.8422543153981263	0.7215281952842315	0.6911673094407743	0.7650505021446448	0.7925375310606073	0.8575646091115616	0.8755027798847883	1.1250320900847908	1.122402822392904	1.1971301179921747	1.1719399706629563	1.1535083184190946	0.8473296901678883	0.8056028080224062
Subject 20	Ctrl	2700.0	3000.0	0.8643150075113449	0.8377377320243129	0.8499322023895356	0.7765136817817118	0.8349476734719875	0.7926815996351155	0.7375702242529596	0.705513060112808	0.7739155221458174	0.8210562598751537	0.837533008456245	0.8637380080694098	1.0088704906896022	1.0364894699576073	1.1231704741874617	1.1360933018902002	1.0971988830612662	0.8279533319301732	0.7765928504956968
Subject 20	Ctrl	3000.0	3300.0	0.8287228914310371	0.8145189354553896	0.8198329411587894	0.7592664546284811	0.8244360544313585	0.7670516689618427	0.6896976213206784	0.6859055909430309	0.7591657729853697	0.7651483556110579	0.8115094447026518	0.8233168701785161	1.0072947614270689	1.0050525677892883	1.041608127255479	1.1096749223916118	1.0942109986887076	0.7936469176636063	0.742666107165744
Subject 20	Ctrl	3300.0	3600.0	0.8079904328452556	0.7883206010257707	0.7793263994309578	0.7094984687315153	0.7906930904182005	0.7634370555630545	0.6740348842614389	0.6492230621740307	0.7167621434917719	0.7355235638238807	0.8039748424290498	0.7799884656190483	0.9388491170887477	0.9380597950042052	0.9799729692222708	0.9815740101151006	1.0767249700502872	0.7738702792482531	0.7324760815365646
Subject 20	Ctrl	3600.0	3900.0	0.7878136375171617	0.7727790945895944	0.7755108612975422	0.6920796751727402	0.7662694619086063	0.7335998615031253	0.652502564777479	0.6237973755191849	0.716935315948101	0.7197095726496229	0.7846566194083351	0.7770355118353022	0.8847354642560321	0.9096888652696022	0.9253259881066709	0.9470093103715603	1.0616760506712806	0.7314064133449432	0.7203655862382744
Subject 20	Ctrl	3900.0	4200.0	0.7623679724853466	0.7461924740938599	0.7267692777482577	0.683758602273172	0.7405752242727566	0.7106060679019905	0.6435516772819555	0.6430916953546983	0.7179029219842595	0.6905932213841469	0.781811171331353	0.7456998599376624	0.8844813181166215	0.8871089645958332	0.8946272773548868	0.9503494681815307	1.072209221668	0.7420459175412794	0.7012829398344854
Subject 20	Ctrl	4200.0	4500.0	0.7241786588832764	0.735501541495082	0.7373254336315578	0.7049708272240516	0.7071369333804985	0.686039241779334	0.672658647366425	0.6551939573566593	0.7004418469185509	0.6988456591042251	0.7786719360670022	0.7221750402859535	0.8591598221494422	0.8606203010811704	0.9078449587644256	0.969446508652163	1.0720304675478525	0.7348341585049878	0.6908459930062733
Subject 20	Ctrl	4500.0	4800.0	0.7419039113502667	0.7143506123614191	0.7346337074413516	0.6651516141586066	0.7219561412505812	0.6783043393624487	0.6489552920027593	0.629926687029782	0.7012058792069485	0.7014212363416212	0.7723088560439675	0.721361025696271	0.839442388979508	0.8356490848302662	0.9027704369725132	0.9582972015487069	1.0731922608943028	0.716080306391356	0.6907403300528377
Subject 20	Ctrl	4800.0	5100.0	0.7320335013029599	0.6996274641308163	0.7294772198526334	0.6601430147296637	0.7192073511712496	0.7003998164195271	0.6442636416477375	0.6079730050472073	0.68489421922399	0.6632906003526956	0.7343025699360012	0.695824811507824	0.817395996260308	0.8186785815404899	0.8335119972354905	0.9072459250594657	1.029666990987836	0.7256622328132445	0.6877356599978146
Subject 20	Ctrl	5100.0	5400.0	0.7217376121314748	0.7202917062598184	0.7005286811505878	0.6709642389343505	0.7058975346390097	0.6910309796748189	0.6216257498935785	0.5741008087119156	0.6873006627745973	0.6471206859667509	0.7458479162615763	0.7092826533874379	0.7782252763658752	0.77678703076909	0.8269467057302923	0.8745557296854739	1.05910018538802	0.7068340895143544	0.6880195344286375
Subject 21	Ctrl	start[seconds]	end[{SUVbw}g/ml ]	Calcarine_l	Calcarine_r	Cuneus_l	Cuneus_r	Lingual_l	Lingual_r	Occipital_Sup_l	Occipital_Sup_r	Occipital_Mid_l	Occipital_Mid_r	Occipital_Inf_l	Occipital_Inf_r	Putamen_l	Putamen_r	Pallidum_l	Pallidum_r	Pons	Cerebellar_white	Cerebellar_grey
Subject 21	Ctrl	0.0	30.0	0.020528262576766137	0.0156900335260638	0.01728049596148541	0.015690933741924484	0.024279691615375118	0.018792433375018344	0.014629050500924104	0.018611346561091844	0.019730159953555957	0.014154965051027608	0.02140599134593025	0.015503131380586623	0.02427740602818643	0.022573571847675396	0.029703071132551016	0.030596871128326653	0.03501733903369637	0.030699164413377146	0.027955174465448332
Subject 21	Ctrl	30.0	60.0	0.11794504547103699	0.11635582080900353	0.10318690693661296	0.10335921769597817	0.12048639087882951	0.1352358162579459	0.0791702281141503	0.09634845988219849	0.0938439889769827	0.0698718938583959	0.10160510121409615	0.09701484134491055	0.130902462047749	0.10336187699583992	0.15111895286639174	0.08747669599717252	0.12424212151442503	0.09567244342671127	0.11053097445347049
Subject 21	Ctrl	60.0	90.0	0.725753416858168	0.7465041663443425	0.7521805151165242	0.7325953977424073	0.6686206039729589	0.7137119032690962	0.571499210725417	0.6197227520066986	0.5985870667297306	0.555587756889594	0.6170592374538312	0.6698739681940961	0.7128428870940148	0.6786681960388417	0.6394333155456041	0.6161819100052587	0.49760006524955286	0.5381777864267073	0.6506746554590825
Subject 21	Ctrl	90.0	120.0	1.4119742519206264	1.4215992446129282	1.4653500109482038	1.418488698276454	1.2470258401442724	1.3899629545929582	1.1162138261705163	1.1778174040894076	1.175864135377465	1.1646318421577777	1.2430972807964307	1.1591505858704712	1.4230068479035713	1.368617596091013	1.2803209684502574	1.485987692882064	0.9810207919511897	1.0788947945155938	1.2816022898454649
Subject 21	Ctrl	120.0	150.0	2.149656570891016	2.032953274708728	2.2030069530665717	2.1445356919533083	1.8203735233129927	1.9989531952572144	1.7556101724687752	1.7911464791372564	1.7742426771185327	1.679828817737603	1.8511388537428661	1.9072151509414754	2.2101522078344846	2.103325164001124	1.6243611856842908	2.4888384071243492	1.4352369750508098	1.6808269082579468	1.9108699735820553
Subject 21	Ctrl	150.0	180.0	2.83942210899718	2.6928738075523944	2.9265777553664667	2.787959042351503	2.4386500095653156	2.589136896810862	2.365995262159542	2.4262775757650386	2.4355927571357863	2.2925743130557694	2.43634187324667	2.437889616358021	3.0510419179355615	2.7840641766191214	2.5028982498331636	3.297537280863855	2.1122119023028327	2.2444856941070093	2.5490015935936574
Subject 21	Ctrl	180.0	240.0	3.5682205832493565	3.6211749908285236	3.728933707874813	3.5567082697274013	3.1610020993506014	3.5102953246132107	3.1828768587069542	3.124938532668894	3.067437251862488	3.0095029390078643	3.2187478581307563	3.108377088086134	4.106077011486344	3.7742578348241405	3.405228659091226	4.706762925416052	2.7659768493259485	3.024585649933537	3.319011745146418
Subject 21	Ctrl	240.0	300.0	3.627391661232513	3.7187765603450003	3.7986057526577666	3.6286611770347967	3.297087895645278	3.586499543054356	3.2912992684753157	3.1678121916123603	3.3004650501263098	3.304569156470624	3.3838635626946854	3.2120741571268847	4.4210373115854775	4.069871759116486	3.8389414441324563	5.197754753702025	2.8705329857490764	3.208685551446367	3.4636660493805587
Subject 21	Ctrl	300.0	360.0	3.1207479032843284	3.2733387297904386	3.3554183455472795	3.2330553222239513	2.8872211314829355	3.125355861756755	2.9820179438784615	2.9048089147918694	2.9610400191772066	2.9426559108711148	3.0478056844525154	2.982809200608308	4.249123326781873	3.979482950902279	3.8975405878531997	4.985430239460551	2.771059054747919	2.915969746321716	3.091581231254252
Subject 21	Ctrl	360.0	420.0	2.7806612038814045	2.950490194772999	2.9981688841116454	2.777822873711831	2.5961426079097136	2.797915829032367	2.6219607121079753	2.6275136759509627	2.705039150450411	2.7269450757892417	2.7696065093038227	2.590867535231082	4.133250674482871	3.7141928357266987	3.6769097723361526	4.706290457573862	2.582754063715573	2.700012674056905	2.7463034979910015
Subject 21	Ctrl	420.0	540.0	2.3034308750471917	2.4218653830564856	2.5211430664387966	2.375553073229355	2.209826457713988	2.414185358065417	2.196282756811952	2.2336044667988326	2.2633148177537508	2.322213958665414	2.357107335133227	2.2096306778274313	3.762401961929035	3.4310282175342763	3.68647377611661	4.384416131286112	2.4073020008139654	2.369900340047358	2.305180861573135
Subject 21	Ctrl	540.0	660.0	1.9210513151633664	2.032647442735824	2.134966008034377	1.98298332974968	1.9516364667316304	2.0250616970616657	1.9615529082750571	1.9499563271686864	1.9206893139702843	1.930003017576453	1.9811548153183027	1.7966975327485881	3.381810913166559	2.9601121269396473	3.3991972405299036	3.9211048853734893	2.261486773471803	2.0187026293296775	1.8970550398120238
Subject 21	Ctrl	660.0	780.0	1.6885628872016034	1.7485860520342582	1.815392553853568	1.7301474109954693	1.705110536022128	1.7842643436519563	1.7261249522620625	1.6690806215684713	1.6425333764218064	1.676629739626059	1.7498806677251135	1.6096992065889657	3.0344825465335368	2.731579639125926	3.0334705639521116	3.452379712923137	2.086071036367708	1.8439327704074242	1.6575520262562637
Subject 21	Ctrl	780.0	900.0	1.544287955638709	1.6467742896801323	1.6499718647978872	1.5927381361082193	1.5633971289290365	1.6072675469952162	1.482927494418823	1.455611532935079	1.4692481531177461	1.482896005462718	1.5709424731021828	1.4055178702941116	2.7996113506849674	2.4814140328927765	2.88995044904174	3.281587842488668	1.9611405567903728	1.705388096010215	1.46629055640756
Subject 21	Ctrl	900.0	1200.0	1.3644493152684636	1.42985147057811	1.4723605986410502	1.3574521049010408	1.4126350144318076	1.436154577574829	1.3330049271871365	1.304377541657959	1.3155858484754526	1.3461801298225828	1.3558444424278924	1.2681769956847193	2.431371522862916	2.2035692112756355	2.6044847649508367	2.9049605421680873	1.7872277812805668	1.5032466436795513	1.2709747771627948
Subject 21	Ctrl	1200.0	1500.0	1.185675852853331	1.272900380616701	1.2892804269578	1.2030605268968826	1.247569434871294	1.285126231807768	1.1427408703140962	1.146192488739003	1.1647149668280743	1.1692666982856101	1.2249863555502563	1.10486834684859	2.100447811282864	1.8699040238439144	2.3053674974336547	2.5317832348850744	1.617584199060164	1.311963415431846	1.108853738122766
Subject 21	Ctrl	1500.0	1800.0	1.072461717332628	1.144324137171362	1.1512803747644837	1.08978049555246	1.1385747299530498	1.1569726984460729	1.0294953372105422	1.0551920473346033	1.0193027041663998	1.0424889213493818	1.0605566227458945	0.9500357455793651	1.8562735467915081	1.6678604136150192	2.0696034811588606	2.267444424066619	1.4695786725779394	1.170659368688146	0.9745911810368304
Subject 21	Ctrl	1800.0	2100.0	0.9998199532005464	1.018187159944611	1.0791057963000068	1.0054498809811006	1.0631593707282143	1.0366947998124119	0.9319091322324057	0.9689867961752859	0.9246653439038682	0.9572176049674203	0.9952166342162467	0.9074025459059822	1.6756801489752478	1.5842715013586226	1.913783113924766	2.0417359025254624	1.4026311089125716	1.0957167494796012	0.8883579161911334
Subject 21	Ctrl	2100.0	2400.0	0.9325713440130314	0.9746934667732045	0.9902896160678617	0.931464476125716	1.0090396735885898	0.9892774679237389	0.8535945037685665	0.8741448303432726	0.8834360268916704	0.912665808430755	0.9004901519534259	0.8602912194230197	1.4989024206676558	1.417434884478744	1.6611433519662941	1.8999790799094993	1.3246182496973167	0.9974416373908208	0.8064902291229671
Subject 21	Ctrl	2400.0	2700.0	0.867955025468664	0.9023692053280301	0.9309834755585075	0.8548392799361634	0.9182212424397461	0.9058968007798712	0.7841456826901836	0.8240073542612563	0.8180924019748906	0.8615870190583056	0.8111568518071799	0.8151299075546099	1.3721528334655557	1.345058041803255	1.5575674553281829	1.7502882259369665	1.2166440420411901	0.926932658772812	0.7507943424614327
Subject 21	Ctrl	2700.0	3000.0	0.8140204515050588	0.8616948437181446	0.8713179824643563	0.8516150764140258	0.9081384372876705	0.8644008395146098	0.7729354467090677	0.8025438368385739	0.7635742436976292	0.8178311253669195	0.7555578204809992	0.7553209235735553	1.2888560743450148	1.291957058103077	1.5275646943379915	1.6462279777321827	1.1837156713687709	0.8656555607680139	0.7128987235383974
Subject 21	Ctrl	3000.0	3300.0	0.7924522364235875	0.8228262650307934	0.8571516258276293	0.7774233445326634	0.8499584945510177	0.8281223425803422	0.7740008961858447	0.7807679308081662	0.7498682758027604	0.8234868927541442	0.7490565936008271	0.7367068664793077	1.2436332960183492	1.2290126770976275	1.4344893858210368	1.5705248156357086	1.122951696124005	0.8060278521773873	0.6664962819560886
Subject 21	Ctrl	3300.0	3600.0	0.754826920902482	0.7866411136994642	0.778163850050933	0.7642677864749342	0.8191521454680737	0.7886497130673726	0.7084504801185343	0.7736671946875849	0.7076353534333868	0.7769484910155308	0.7146421247966375	0.698048209618089	1.1485865237869062	1.1249605166768684	1.2853062464425264	1.4341291539714192	1.1046400071373812	0.7879362833223452	0.6466997423574401
Subject 21	Ctrl	3600.0	3900.0	0.7221056188758447	0.7433486899288001	0.7510984026592029	0.7025443394749227	0.8047738557268775	0.7533887323969969	0.6772135637660217	0.735711446185015	0.6912970518815617	0.7458797975469771	0.650079156681246	0.6415462748250421	1.0882988071832376	1.119489485047983	1.1645681066884055	1.4625343016527632	1.0819013524038468	0.7509399695044872	0.6163017135022304
Subject 21	Ctrl	3900.0	4200.0	0.6887688101269446	0.7325418331953266	0.7324904850115961	0.7063629402303532	0.7547073517520299	0.7324391557135721	0.6629338023173185	0.7034938378261368	0.6354261859789437	0.7623633969788179	0.6258555666088379	0.6863559638914858	1.0233963510052595	1.072826983783901	1.1828400412430855	1.3499785285179977	1.0213179295648613	0.7007619419130791	0.5771199802922476
Subject 21	Ctrl	4200.0	4500.0	0.6452693069805732	0.7117502996437659	0.7415879478940313	0.6732789999724579	0.7258569676876044	0.6971848904928277	0.6562587009065498	0.6593131248025729	0.600961276073	0.7414005812871769	0.586005557598293	0.6537506125513418	1.0119546309567298	1.046727135186054	1.12611497850378	1.3285750886397547	1.0097196360501997	0.6965103899566512	0.5556674356171606
Subject 21	Ctrl	4500.0	4800.0	0.6519227291154249	0.6773070131698469	0.6740238998798402	0.638633179904159	0.7178999985942937	0.6886655374893875	0.6553697413900664	0.7142542374632364	0.602387799658412	0.7390667103525876	0.5605191852974416	0.6263281115314401	0.9760716961210437	0.9965301493716151	1.1703976369199183	1.2266406607960338	0.9784389422600908	0.6692874662625494	0.5481036485477976
Subject 21	Ctrl	4800.0	5100.0	0.6173605083345495	0.6839224107402625	0.6884413358247521	0.6402831389178438	0.7226293417607537	0.6730075023366354	0.6146931169300718	0.6838266792670226	0.5913165504815017	0.7308162925351309	0.5318979534047771	0.5913755677751193	0.9764391414919493	0.9836744626619058	1.12147754412913	1.2155563540699135	0.9477499061824365	0.6549667558077197	0.5384520068176784
Subject 21	Ctrl	5100.0	5400.033	0.6122736535784242	0.6517601897639383	0.6451411972000572	0.6212296813642977	0.6861365982894119	0.6420576765270766	0.6173600577431098	0.6458361968879296	0.5950990566303982	0.713558108709011	0.544423805174022	0.586756811417954	0.9594809822681906	0.9463126036641468	1.046222063128614	1.1879727017824655	0.9408469139799799	0.6413765952155098	0.515437941647151
Subject 22	PD	start[seconds]	end[{SUVbw}g/ml ]	Calcarine_l	Calcarine_r	Cuneus_l	Cuneus_r	Lingual_l	Lingual_r	Occipital_Sup_l	Occipital_Sup_r	Occipital_Mid_l	Occipital_Mid_r	Occipital_Inf_l	Occipital_Inf_r	Putamen_l	Putamen_r	Pallidum_l	Pallidum_r	Pons	Cerebellar_white	Cerebellar_grey
Subject 22	PD	0.0	30.0	0.005438740459449567	0.005504845243898788	0.00554919552849738	0.0061015178732117	0.004924009683189012	0.006092109256969783	0.004460666099031659	0.004995603083858893	0.004422043245853121	0.004148181742546081	0.006572217808340656	0.004806682198132208	0.005569829053135123	0.006458285122557756	0.011704435288100695	0.010056324875812707	0.011157864476702844	0.011206563063245013	0.008415522070661562
Subject 22	PD	30.0	60.0	0.05250253297425264	0.04685798916965985	0.04602105868172327	0.03477256126617372	0.05460715855723479	0.0456795555082011	0.02945744323476814	0.031741241734138115	0.02903458572351556	0.03071002194538728	0.03515910900375415	0.02672375688242286	0.05713740570722164	0.0689379610792054	0.062147199010238935	0.03899843432895388	0.05521352541951258	0.052360271245192554	0.05008964369240939
Subject 22	PD	60.0	90.0	0.41166981558143695	0.3526029282920791	0.39165361053584913	0.2961697300466872	0.41013125800697126	0.3616606894354902	0.23530363401774554	0.21778928794557068	0.27054145524426154	0.20146692377805972	0.30399866233310674	0.21736361510640428	0.41366560736792707	0.39122270571005774	0.3371399703603011	0.46068470885251156	0.34770422419627645	0.3545767069021592	0.3919536305669177
Subject 22	PD	90.0	120.0	0.9318999421108922	0.7051775628383594	0.8144019612792259	0.7178439371313856	0.9017615034564649	0.8133398389509751	0.6162101027960467	0.4713616519490861	0.6728172702275449	0.47088472351758753	0.7473958147472688	0.5215616939464479	0.8344256623562222	0.8389376547138984	0.6653068341691334	0.9363339935057633	0.6716577580617712	0.8123964926591273	0.9038853010420285
Subject 22	PD	120.0	150.0	1.4373905666532365	1.1521293530308598	1.290616387343141	1.0693066627522394	1.292611343454599	1.1994528016341974	0.8453316749175613	0.7306044957417942	1.0336296024529241	0.7023234333157943	1.0752029048472216	0.7518563827694834	1.355832045028827	1.2246077523574148	1.1910174453494182	1.5099276461479985	1.0077474519053828	1.2097507501671	1.3296414255449909
Subject 22	PD	150.0	180.0	1.874582101857869	1.4830160373014245	1.6360899713059285	1.3714138053220817	1.6750741748251299	1.5533819025078623	1.1511043509227838	0.9518007184337784	1.3980658785827016	0.9944333403064848	1.6098961662577178	1.0135812121364824	1.8588292488347606	1.7098670360001358	1.5008145131152786	1.9224670193298345	1.402047660580535	1.576593554336147	1.7731945191683391
Subject 22	PD	180.0	240.0	2.246110637507119	1.984644507802637	2.0259453206109828	1.7842045992530022	2.143673581889295	1.9298487855231559	1.362819099993172	1.283333416050214	1.7431771634402737	1.3435227561566048	1.997633723219305	1.2682774109217605	2.2785612135141213	2.0721368793001522	1.9751357779336562	2.184819093858696	1.7182842962683778	2.0203441706039507	2.2533551546604578
Subject 22	PD	240.0	300.0	2.2587165552956594	2.021391869873557	2.0694080167226616	1.8615514347663327	2.149723302708868	1.9695411958004483	1.3747363518314228	1.2700997501436944	1.901895984642459	1.4126022066919872	2.08782784850007	1.3629657756795925	2.3393116561400342	2.0483902925223334	1.9757544573595365	2.308618320964074	1.7970710084294805	2.0841357026317375	2.271391218438329
Subject 22	PD	300.0	360.0	1.946768063500123	1.8264710854389683	1.7665889641790355	1.6238052774852836	1.9062413060443084	1.8247725990849948	1.2695930326667588	1.2137477827301004	1.6931058128530767	1.2771882168143895	1.953140400723231	1.2772076319433383	2.0281944442344595	1.8743569708876084	1.7140521141290845	2.0615841918185596	1.642031559215628	1.881814021124217	1.982108744842661
Subject 22	PD	360.0	420.0	1.7280508854699488	1.6201615517244161	1.5667627500035353	1.5316642995373604	1.6450447673068824	1.6254504230792672	1.1553681221812482	1.0965699584367508	1.583379712456128	1.1567168320803694	1.8029644760255639	1.1948221962447607	1.7809990216853384	1.7130012845510965	1.8667228781149414	1.7263443735394695	1.5338640517245665	1.6908932923967537	1.7643455417974163
Subject 22	PD	420.0	540.0	1.4793764651486376	1.4454319930899522	1.4879168883257452	1.3472352735587552	1.4688462319216162	1.4093422946922796	1.0848494709037904	0.9960962657194543	1.400321656146485	1.1303224134800791	1.6095497667873417	1.0383799311391755	1.5866789610343512	1.4288839679411374	1.6567020009503781	1.6200910657458614	1.4187753900069335	1.4747396725746007	1.508940001015211
Subject 22	PD	540.0	660.0	1.2995170859171208	1.2920467469892412	1.2166871823347616	1.1951117583842301	1.3117616160464574	1.2545315293476411	0.9419390075033884	0.9459113945819339	1.2312143737991672	0.9955945323954618	1.392715262272771	0.9545299662086913	1.4228082176452856	1.2613317704932219	1.360007857123102	1.3195695224060937	1.312255664224709	1.3249548641001982	1.2697064049486482
Subject 22	PD	660.0	780.0	1.1892841060641377	1.174425744045919	1.1166492643612491	1.1125438115782977	1.1552942685773224	1.13393797644446	0.8621426697986789	0.8772716495335174	1.1354665618938502	0.951170879611326	1.2887241939636696	0.897462423681646	1.2958220946684318	1.1714845836043175	1.3138523145119125	1.1482936804760666	1.2432223593054965	1.2096352702168036	1.1359925353840927
Subject 22	PD	780.0	900.0	1.1209613617256544	1.065283506094972	1.054494072541137	1.010796530574355	1.1010649190778883	1.0417617436020812	0.8480834871495733	0.8296272507395962	1.0449420718396305	0.865051072991552	1.228441524993593	0.8463652969922818	1.1183770684115408	0.995564884098006	1.2398968712717577	1.027750795543946	1.1639571661918546	1.1258819524272519	1.021381256817831
Subject 22	PD	900.0	1200.0	0.9979422135180132	0.9683591773453513	0.9534281345490698	0.934854790733458	0.9915581951449791	0.9318472615036634	0.8022084085706014	0.775676240807667	1.006989191729724	0.7975594081046322	1.0853549557854199	0.7948894886797395	1.0376542276811644	0.8676125373671537	1.0312625629596643	0.9013966620399789	1.070057809067638	0.9906208851028278	0.9103815329094586
Subject 22	PD	1200.0	1500.0	0.9201905292958233	0.8504137164710844	0.8479984808138583	0.849507587714908	0.864301033556806	0.8178252660954253	0.7499495983146611	0.7064897209833123	0.9438551893055017	0.7739753296712674	0.9776961122088528	0.7380248969825435	0.8515095895352719	0.7712817410483821	0.8939853162156436	0.749816988339369	0.9817239792526997	0.8842554575412029	0.8026276982680113
Subject 22	PD	1500.0	1800.0	0.8340068216577496	0.7730505209148447	0.7794703342760885	0.7661805350868222	0.8102430378363054	0.7374733933713028	0.7176638252110216	0.6457505879807324	0.8521161140608772	0.6900723138408064	0.9021271480353751	0.697250777782892	0.7977076808544954	0.6803356022184716	0.8217082151261366	0.69068674165616	0.9005904621419893	0.7737615736505344	0.7349691251982176
Subject 22	PD	1800.0	2100.0	0.7643239370294799	0.7169433492545818	0.711659523181402	0.7207882831770854	0.7375701697783985	0.7054950549038436	0.651627213543372	0.621272196049013	0.81203097965952	0.662424613403952	0.8656196621554297	0.655565638745309	0.7180503971009676	0.6580104730769386	0.7565084481576752	0.6846337951021826	0.8446927682820071	0.7170883546239486	0.683303450622885
Subject 22	PD	2100.0	2400.0	0.7335298078245758	0.6610342673958158	0.6736080958183719	0.6818046753663987	0.7115764726850665	0.638101834859938	0.6798830651540921	0.619082981288401	0.7809572315375043	0.6499205629636856	0.8005659358630844	0.642422910524076	0.6958611642705281	0.6044433113553133	0.7123536650667126	0.6052631861022051	0.7952199623073398	0.6646907965927299	0.6486830674315888
Subject 22	PD	2400.0	2700.0	0.7269469464224138	0.649017309706662	0.6453089810765398	0.6708627490023807	0.7003145462337533	0.6027011759403071	0.6459068920863605	0.6019932534585152	0.7458167922306227	0.6341019823650388	0.7498673719199305	0.6288197469444983	0.6706329829327937	0.5965832174722591	0.6740125965136142	0.5563601767859675	0.7682445907960833	0.6338148799195227	0.6138522795332578
Subject 22	PD	2700.0	3000.0	0.7129417611774667	0.6285858519028599	0.6100144598147756	0.6572130823035714	0.676363369160823	0.5751342457191712	0.6281173868528729	0.5794919957974429	0.7349981620748851	0.6127728368601181	0.751101832119446	0.6186789908069337	0.632075654095212	0.5394890467897107	0.6818681447856254	0.531376828333682	0.7560852101787265	0.604897369127269	0.5996664829876618
Subject 22	PD	3000.0	3300.0	0.6566860332390946	0.5634443607691789	0.5948355649189118	0.5772369224353888	0.6304319944682063	0.5338687100134962	0.6142526896134006	0.5327878043772218	0.7015179491926176	0.5681769703571907	0.7191440179148724	0.5804412585669927	0.5765000462632179	0.5028056863710656	0.623387340728316	0.49495214557066497	0.6912386728626349	0.5507611463094544	0.5684465515188453
Subject 22	PD	3300.0	3600.0	0.6481710896568964	0.5831386779542318	0.5993109284401442	0.6063406360140223	0.6417284161938641	0.5458718319917079	0.6232840791038994	0.5458393655139263	0.7096301896334866	0.5993367263923611	0.720763021311654	0.61009979183196	0.591081821746489	0.5036647350897546	0.6164308421534582	0.471348995774938	0.6800185190861172	0.5631274429326882	0.5719632150630178
Subject 22	PD	3600.0	3900.0	0.6620759519312924	0.5656829946415018	0.5962366019982465	0.5983347263784672	0.6296520359224342	0.5267840471874279	0.6282493371394795	0.5625589527784022	0.7027744195649172	0.5946033675826311	0.6881546329194057	0.6021174816380498	0.5990274863573726	0.5253806430507297	0.6369323928246858	0.537840129222021	0.7041298958000937	0.5490425877819547	0.5658226486417893
Subject 22	PD	3900.0	4200.0	0.6599857350163005	0.538243929672682	0.5736109133027371	0.5786584157173759	0.6173528866222528	0.502520904994839	0.6247439239260899	0.5229155203817587	0.6597066066214957	0.5746046026580477	0.68582136210242	0.5636945885052193	0.5553927603326906	0.4805531910356679	0.5941743320060869	0.4666591787743344	0.6680955959186415	0.5321078356933624	0.5421018796339644
Subject 22	PD	4200.0	4500.0	0.6207403037768866	0.5121753959988001	0.5549899533479496	0.553877896938226	0.5778336630526789	0.4892060743588994	0.5777294550149549	0.4966774852821113	0.6416769358441929	0.5555395537349364	0.6261761655022766	0.5397995122145594	0.519100748056491	0.4488468264495458	0.5660985565642771	0.454989000017916	0.6452902756697037	0.5110146605020016	0.5366348371078841
Subject 22	PD	4500.0	4800.0	0.6005056556929922	0.5313722600370393	0.5374679334180927	0.5636711797303214	0.5797962699292574	0.4581570472169343	0.5468257380879042	0.4909621001502243	0.6454526607500062	0.524194761219729	0.6726928108079777	0.5201950824458216	0.5524506075040413	0.4479814586368501	0.655383185847966	0.48401884593434785	0.6344644776317444	0.5003821773039653	0.5337870999094637
Subject 22	PD	4800.0	5100.0	0.6101034699159957	0.5380548178418998	0.5228511542902191	0.5404828128877456	0.5986567783393771	0.4686422269255198	0.5589789410709041	0.49028012350760347	0.6367237890011086	0.5108022053927818	0.693915164450913	0.5495451413199939	0.5530599821118881	0.48319713213081666	0.576852657523009	0.4686853361875783	0.6527974602341733	0.5153207547730121	0.5359233476038574
Subject 22	PD	5100.0	5400.0	0.6271359697688761	0.49866243292860457	0.5202407006331062	0.5447543400051746	0.5840794748881931	0.48308054665441197	0.5677962025522864	0.48730069408279064	0.6409060377340777	0.5284970871890099	0.6602782485410387	0.5464658130457871	0.5268903784741655	0.4585783263993809	0.6207298520862757	0.4682973266523484	0.6214638278144831	0.5010462027409097	0.5221167595482978
Subject 23	PD	start[seconds]	end[{SUVbw}g/ml]	Calcarine_l	Calcarine_r	Cuneus_l	Cuneus_r	Lingual_l	Lingual_r	Occipital_Sup_l	Occipital_Sup_r	Occipital_Mid_l	Occipital_Mid_r	Occipital_Inf_l	Occipital_Inf_r	Putamen_l	Putamen_r	Pallidum_l	Pallidum_r	Pons	Cerebellar_white	Cerebellar_grey
Subject 23	PD	0.0	30.0	0.0065116492837962725	0.0059816257948698826	0.004055683086102602	0.004405438849481802	0.0042038310658471245	0.007152798113078007	0.0030987423262449354	0.004058785907933793	0.0032095314811923514	0.006877815144830213	0.005332446965897186	0.0064834026266172295	0.003544237572141673	0.005022617077367508	0.005737642713281865	0.004841819651109858	0.009717121243975502	0.013446076634739068	0.01090089052301435
Subject 23	PD	30.0	60.0	0.02885573710771916	0.0360862276938656	0.026903188447984894	0.029551493678724894	0.028328341379528332	0.02830782723969283	0.02752632289980972	0.03678659422941166	0.026384877061682355	0.027725310258583047	0.027467093557331124	0.02101639931718191	0.04446211233623343	0.04343231749179299	0.055193668621813075	0.06606476638891756	0.039810581214846597	0.03489575595540728	0.036495025102528
Subject 23	PD	60.0	90.0	0.4988612699946344	0.47692794104036196	0.445888592436539	0.43320611453753344	0.4461181921454447	0.42422216383489797	0.4212040172171818	0.36184846127570225	0.35402083052856526	0.36165214721067684	0.376852321424078	0.4062115868667533	0.4456984951454679	0.4070044198201117	0.4104510705342399	0.3442137077205132	0.3526287264692378	0.35334430305460174	0.4163173090987975
Subject 23	PD	90.0	120.0	1.1802277253848246	1.1872333820506924	1.0699265487427212	1.122064883429701	1.1422326162019232	1.0934230401771572	0.9121044167520651	0.8534294680424566	0.9544605281058409	0.9425630474346889	0.99847386302487	1.04457758818603	1.0465306265786083	1.0428789842191435	1.1104316156516063	1.015832002518124	0.7963594183839859	0.929709025429382	1.0247138297569478
Subject 23	PD	120.0	150.0	1.8591652353846229	1.6741549491177352	1.6751177719839063	1.6463181780922724	1.6875150553777587	1.7718208564880484	1.423569095051974	1.40887406610139	1.4554459920509828	1.4800661006195952	1.713748287271386	1.5134218127229815	1.5282779597318807	1.5932780873916101	1.8532638331923863	1.5684058109294767	1.2132158707281633	1.4318798856998711	1.660345421907266
Subject 23	PD	150.0	180.0	2.3843900304936767	2.540306462235094	2.0283515006476023	2.2863069516878056	2.348720771866425	2.481123033222474	1.9586819281675787	1.9149444625927714	2.031734979872226	2.158877591430695	2.2268955742968615	2.259953528831062	2.1027001021410996	2.1887577383452594	2.185546774597867	2.6056950087508426	1.8232189417680331	1.9460841538137004	2.3625489493987573
Subject 23	PD	180.0	240.0	3.292392606839087	3.210358389028471	2.7975057981431064	2.9421587306405854	3.131528659159045	3.1097603661258404	2.5476228280825524	2.5089244463460716	2.683424628662607	2.750465282856709	2.9315715645964247	2.9450762108508854	3.263413633115647	3.148686437208397	3.001033911277972	3.513302301885659	2.378038300738126	2.6351702882616337	3.0593677145168385
Subject 23	PD	240.0	300.0	3.265829626893634	3.2812231363012074	2.668526388913392	2.9573206652183615	3.216958012645449	3.1755408284329576	2.596721095547821	2.5783269565783087	2.7898949126295634	2.8937919702439387	3.004889606290874	3.117890093232319	3.594501917792911	3.487261789984615	3.478851530953449	3.817856877261505	2.4027429833357417	2.82287179007011	3.179153810229394
Subject 23	PD	300.0	360.0	2.847846125237993	2.7789469146638055	2.3508064995280904	2.472956523536766	2.814955246503814	2.7812655123165086	2.199951298882212	2.2741000569963035	2.432756272825827	2.531879884172298	2.7195098930803	2.790314544871478	3.2563635524192307	3.2554090185849986	3.279060994126354	3.5941496339355012	2.3212146555056563	2.6069479477348807	2.813016649159067
Subject 23	PD	360.0	420.0	2.412436488123973	2.478011278826102	1.970948918340639	2.21366032158042	2.462288021366703	2.4854144204766726	1.8729017155011292	1.9113339416026918	2.1107958960230775	2.2101701210695808	2.4532576391335965	2.419299029472768	2.9400799968496187	2.9419123909726466	3.1552158630861413	3.424307628536468	2.1684932570283735	2.2940118659074074	2.398142311577317
Subject 23	PD	420.0	540.0	1.9966023065469045	1.949675765449669	1.609819757238867	1.7524347535244544	2.0059379582843917	2.0086805917272272	1.5644708520486574	1.661001421075568	1.7416893187767073	1.8055726288987728	2.049029785980821	1.9210090551013081	2.610701584042033	2.5129995416731106	2.9337756699954696	3.1707280092633425	1.9275343364630828	1.9722949794178675	1.964005170382066
Subject 23	PD	540.0	660.0	1.5461046885619396	1.5831108126216122	1.3010424381545675	1.421898984632378	1.5838715903342688	1.6207150421421375	1.2821012230770776	1.281822763410375	1.4455817850112567	1.4966440349815855	1.642545502914885	1.5029674007059697	2.2032876342376824	2.142373999323908	2.634964875688894	2.9073675913343777	1.6718490440451887	1.6286546395785138	1.5254875348392716
Subject 23	PD	660.0	780.0	1.3186761879597952	1.3268271557106175	1.104636805229461	1.1989007125694116	1.4004342773939413	1.3651003360118494	1.12224659455174	1.0751417745097527	1.2130424486380633	1.2401014753386193	1.396894990272088	1.3354619957008822	1.8804436984366788	1.8478257101758686	2.378884300060406	2.5932961711635016	1.5129815874173431	1.4022377894213065	1.2807973842562888
Subject 23	PD	780.0	900.0	1.1576692544788045	1.2339074962221588	0.9847462547628609	1.110286946141045	1.2198789572459248	1.2656652383870437	0.9839823039051652	1.0015982452433363	1.112209353970286	1.1264514650350748	1.208063848829667	1.1364972536807159	1.6916094486072808	1.6655109134826631	2.080617862023203	2.313153053880427	1.4107884439309402	1.2758454647694464	1.1057932547010836
Subject 23	PD	900.0	1200.0	1.0296444438413843	1.0744656355841613	0.8855091225336622	0.9699461234776123	1.0798693073116823	1.0876578889474189	0.8855920128530528	0.8549829491923475	0.9478340298931229	0.9687202533635002	1.090342628682805	1.031685358924129	1.4860695615175814	1.3772881918331166	1.8358554414430017	2.1226604795987214	1.2686365973049476	1.128244227224144	0.9749455753819802
Subject 23	PD	1200.0	1500.0	0.9404115903400694	0.952473232698452	0.8087529458102409	0.8664704465728263	0.9707653129622145	0.9886735074342994	0.8445851357215446	0.7760430011013568	0.8597058194138114	0.8852651141559562	0.9814962419040683	0.9131943596939891	1.2298268317017857	1.242345730736119	1.6245357678015466	1.842612686182946	1.1533519639997962	1.006906463587434	0.8610555717005752
Subject 23	PD	1500.0	1800.0	0.8575106506273258	0.8911897644924593	0.7284055459992231	0.8170115414601469	0.9174662547715187	0.913408255572854	0.7738265916705274	0.7197484939936842	0.8021948321110202	0.8303314977217156	0.8997212506157339	0.8645817776938998	1.1032770154430835	1.118318240993247	1.4877967885478824	1.7124822671588191	1.0664397156511072	0.9079810766688183	0.7911967114052558
Subject 23	PD	1800.0	2100.0	0.7871579453510122	0.8267747259231157	0.687466729590902	0.756345606133614	0.8309621117297041	0.8426478335380381	0.701779750733607	0.6693763059322819	0.7304879062416632	0.7576616194700634	0.8156539534478782	0.7464297221603928	1.0504338540090359	0.9957990960310354	1.3086370046364806	1.4902697694204505	0.9999696447414976	0.811567590218047	0.71743786158261
Subject 23	PD	2100.0	2400.0	0.7343961200428666	0.7515093445455463	0.6188394381191529	0.7195413329532698	0.7790454438890322	0.7895526984846555	0.6543721219935961	0.6198630688055644	0.6903971614136069	0.704450373211472	0.7682779266421349	0.6674573950383902	0.9471392406456687	0.947188974837303	1.2499615378623758	1.4118107146980492	0.9302068206521596	0.7744886780966596	0.6646682653070215
Subject 23	PD	2400.0	2700.0	0.6975669797667052	0.6994636138872607	0.5950804822593341	0.6418524458625186	0.7159714800261412	0.7108390798204383	0.5989433654171208	0.5717664142856194	0.6416181511941161	0.6683958688732403	0.6834775682121688	0.6523339267494563	0.895695177141647	0.8960999150292963	1.2164474275392791	1.347795427645579	0.8924249597675029	0.7023234594223595	0.609708033309289
Subject 23	PD	2700.0	3000.0	0.6648789232827852	0.638421110430059	0.5878121668938974	0.6133875216354241	0.6834748483735638	0.6715680425414803	0.5543760252774774	0.5497154523116805	0.6219482784027335	0.6336060247282731	0.6586373469907372	0.6136759540436785	0.8099553087478384	0.8127792135585139	1.134206372478559	1.249714939162189	0.849230749575014	0.6609229180318081	0.5947833075127065
Subject 23	PD	3000.0	3300.0	0.6126610009375781	0.6383053230151603	0.5474959992519359	0.5797669490583601	0.6457703086149635	0.649811535475564	0.5490870400778007	0.5176966056407153	0.578240212988085	0.5915761644909736	0.6166901180405802	0.592301130995331	0.8277499175791334	0.8001675162213004	1.0655112793158708	1.1793237028389711	0.8285796626278454	0.6266553476570635	0.5533810176544804
Subject 23	PD	3300.0	3600.0	0.6000974835985105	0.6188136644104674	0.5126041935383121	0.5707293786803689	0.6160922716119757	0.6267884902325846	0.5529747255733426	0.5112232278656528	0.5724123759543076	0.5818959351054573	0.6230266296515552	0.5779529462249471	0.771477687244797	0.7353979272623761	1.0528249159331438	1.1465530150679086	0.791348892851012	0.5900325265665103	0.5434964118252168
Subject 23	PD	3600.0	3900.0	0.58405581074814	0.5743431375735497	0.49703282611339006	0.5379127774433314	0.5941660984235568	0.6116871044428009	0.5125458141453976	0.5007375377046834	0.5542329099604046	0.5592991274267192	0.607316712352933	0.5677643660525433	0.7241180442287458	0.7201202052697013	0.9596923966948125	1.1129364574906901	0.7777890079696448	0.5720303033883667	0.5130424437230587
Subject 23	PD	3900.0	4200.0	0.5556017011174035	0.5981559721409724	0.5121207098472418	0.532380399067538	0.5704131003054442	0.5922785951897467	0.5197529979002837	0.4839672395194512	0.5439951784189248	0.5766993596602887	0.5862702774371087	0.5334543467681421	0.7428622652815591	0.7154351537564594	1.0003814412579075	0.9974120250818643	0.7573390595631224	0.5607048954371336	0.5092333421357829
Subject 23	PD	4200.0	4500.0	0.5584704832650615	0.5750531449655796	0.512912927599011	0.5123635525798313	0.5751360352849701	0.597531445390814	0.5061414360854215	0.48586400315613076	0.5496377426372518	0.5442906694559397	0.5701128171718395	0.5294281761569621	0.6992760745396396	0.7293193470124422	0.9739337954209191	1.0810917452485072	0.7471899818085532	0.5374706093958324	0.4952184347316049
Subject 23	PD	4500.0	4800.0	0.533039312348631	0.5442022747012771	0.4576708037572885	0.518276028400674	0.5701330216871909	0.5902706419605721	0.5093927117264236	0.5136167505961176	0.5327623097383238	0.5406957227797768	0.5594304567765036	0.5018602482259915	0.6977276445185865	0.7174122173900486	0.9601376083712267	1.0250029745038844	0.7344656702014802	0.5552406749216203	0.4921769752115601
Subject 23	PD	4800.0	5100.0	0.5385892077802019	0.5680465816868434	0.48681834271617674	0.5208984708803932	0.5668570408455267	0.5700825103988123	0.5134384068933038	0.4860275820208031	0.5356458891031544	0.5156169328578493	0.5563723868135497	0.5259970673777197	0.6730628528871776	0.6707247630578053	0.9110731446143348	0.9913739186206953	0.742943536649399	0.5353200912931122	0.48031514385355223
Subject 23	PD	5100.0	5400.0	0.5247673765379481	0.5485694936461059	0.48262279739377334	0.5141595526720018	0.5601993292469132	0.5628273409199664	0.4966799270543909	0.45946881134938167	0.5160520422765877	0.5507884933994163	0.5351562857752228	0.5204609654133598	0.6994847897735426	0.6853864416064468	0.9078544098994996	0.9311903660981784	0.7404068338437995	0.5164104781498899	0.47312991308169217
Subject 24	PD	start[seconds]	end[{SUVbw}g/ml ]	Calcarine_l	Calcarine_r	Cuneus_l	Cuneus_r	Lingual_l	Lingual_r	Occipital_Sup_l	Occipital_Sup_r	Occipital_Mid_l	Occipital_Mid_r	Occipital_Inf_l	Occipital_Inf_r	Putamen_l	Putamen_r	Pallidum_l	Pallidum_r	Pons	Cerebellar_white	Cerebellar_grey
Subject 24	PD	0.0	30.0	0.001990004934661571	0.0024574828323061498	0.005062220959178683	0.004342332275388316	0.0022058947369522066	0.0029557304865482775	0.0028859288454164884	0.002584383030037766	0.0030689042499892983	0.0027203618971110947	0.0022730160037973757	0.001499660646246673	0.004473757846158065	0.004163558648507485	0.006736753531256493	0.0021013445145406672	0.0015382818572969152	0.0020462575743191483	0.0023275606089576515
Subject 24	PD	30.0	60.0	0.012051709011420435	0.015225193827692485	0.012825790042374198	0.015379985791129598	0.012194591480584648	0.013491340725193049	0.009511395413698066	0.012034448704611782	0.01186557824935477	0.010602527156979307	0.008801771863669842	0.00989318111576094	0.015896010875896083	0.013892386757126465	0.013548036076550739	0.013232061819770638	0.01340989005476025	0.009915774296294455	0.010787269743613097
Subject 24	PD	60.0	90.0	0.3348554058536576	0.2562534732744183	0.3225820189465127	0.23441517703952075	0.2855378337120473	0.2693172633714224	0.20924275152746663	0.18348356062531285	0.22252389845760626	0.2368075038814551	0.2243218298721354	0.23111639114420085	0.23886907405295185	0.26980805292659515	0.23818454135105396	0.2123077181397006	0.21375178168816858	0.1849186130757923	0.24416060560506664
Subject 24	PD	90.0	120.0	0.9640484918181694	0.8756293915692168	0.8983334187788922	0.8172502392312889	0.8613544363801038	0.832500888442782	0.6221996556414194	0.6788512007544955	0.712997346483524	0.6786349854328719	0.7270703125996466	0.7335991822155455	0.7388978457480273	0.7459312385902183	0.7603004183521158	0.7029947982397305	0.6385157133652356	0.5997647734249152	0.7819907461483837
Subject 24	PD	120.0	150.0	1.5372057176575928	1.466890112538228	1.4862961093106133	1.3156467352008825	1.3750255352761325	1.3956130702084724	0.9703098389490143	1.053319572700803	1.1776590227717745	1.157098582002581	1.2529206800202908	1.2382948603646322	1.3183252901438	1.3098223346805182	1.1652611259501626	1.44554828475766	1.0728283181478595	1.0473273913701435	1.3269742458035545
Subject 24	PD	150.0	180.0	2.204129751969675	2.043457449902921	2.1472039021246543	1.8493799339370651	1.9806288559003047	2.023635496347511	1.497224924523972	1.6408177310372045	1.6673164002139131	1.642340145409612	1.8835618138930974	1.8341909876822091	2.0221817606428703	1.9377191154274516	1.7195627407759888	1.9946034780460338	1.5953985999922156	1.5527000493082055	1.9317926789669728
Subject 24	PD	180.0	240.0	3.2886418385532137	3.1123716234771996	3.161183762386243	2.8436306071524413	3.1255630307585984	2.976405682673742	2.2559728608287553	2.5400475648012026	2.579963424149328	2.494192240935712	2.8171175070838435	2.70647884396884	3.053170043514456	3.1109404416816244	2.7396551533237576	3.1501670914757454	2.440614903204152	2.358922973599684	2.918280670678001
Subject 24	PD	240.0	300.0	3.7788014182165477	3.504627623088997	3.5282448868730953	3.241136709094525	3.553782267845169	3.4282091091154916	2.6210301213358598	2.7468261704130996	3.055767126258155	2.8416873966201477	3.2909524023802157	3.0691603631364557	3.843079746375087	3.683706218202031	3.627723917456455	4.030634816881976	2.900679739011673	2.8468018254105742	3.393553506032447
Subject 24	PD	300.0	360.0	3.3382096639383794	3.156237290628246	3.196395161040822	3.0059738497362685	3.2775962433898918	3.1608149693288285	2.362498620090024	2.5955359144396004	2.8386524682657663	2.6650889891459553	3.0668748865750817	2.8373896950740125	3.675925320575588	3.6518329372913083	3.3553178332141527	3.902679782186972	2.8073162671933063	2.742845933333557	3.1551617812484087
Subject 24	PD	360.0	420.0	2.960167365460407	2.8112306576642867	2.8354865913263314	2.6534419194322347	2.870433026596552	2.8236311091465414	2.1030806262759296	2.347636458980163	2.5348409801393252	2.4784160628591576	2.6973810336844366	2.5943293404624455	3.56434315062398	3.5705923219779825	3.3337468219998168	3.9385338857389742	2.716272668394603	2.549698037357288	2.864047249731566
Subject 24	PD	420.0	540.0	2.5749851519471156	2.376813239722526	2.4768399839051214	2.2087894712447236	2.4413567645629675	2.4781355638796194	1.9003004299593864	2.0283769190001673	2.2417121751742246	2.1866454159801574	2.3954276982008293	2.2314145012311473	3.3290365249976146	3.231065931818972	3.3178389190866397	3.5607964982335987	2.51460211865199	2.273480788760641	2.483724608015758
Subject 24	PD	540.0	660.0	2.085657616463973	2.004204889632683	2.0293448444784885	1.9437194848835684	2.020874851807443	2.0647742600480963	1.6519339303338412	1.7353225872552767	1.886349731156333	1.8393201175520815	2.0354947565404986	1.8948593590479912	2.965679131071606	2.931499547861856	2.9742908617179187	3.1866231475627425	2.246982268664334	2.024596229589113	2.070303853625038
Subject 24	PD	660.0	780.0	1.7961366595293065	1.693903725171049	1.7313995376523763	1.6980007323229604	1.7815364804057143	1.7840840690468924	1.464680785882631	1.43883903492656	1.6559440532084349	1.6066047845231306	1.7361606193219714	1.6499379169158321	2.6647694621451246	2.536757580876734	2.7452579173753504	2.772174708497173	2.059691723329325	1.817910546610494	1.753222043923034
Subject 24	PD	780.0	900.0	1.6390608607771857	1.5581649253293317	1.5761386928860526	1.4656661796696282	1.6108498866266714	1.6084437096428703	1.3420184041871295	1.3567920851412012	1.4916084788986688	1.4563117420314766	1.609558527142157	1.4572715028909713	2.409531111171886	2.3235025156970432	2.6542279673845495	2.5577102392722098	1.9414157208402143	1.6585186766553033	1.5776300210611882
Subject 24	PD	900.0	1200.0	1.4563781143589425	1.3678073298670164	1.4082645688706392	1.3251561203336597	1.4509002997289993	1.4445719650945683	1.1912777860269859	1.1635083149891643	1.332665017797019	1.294609856030534	1.4023677955649265	1.3420275738937564	2.118581453050646	1.9913417940756464	2.339167101234732	2.265193189090894	1.7740040951426042	1.4535725316910981	1.356194808688475
Subject 24	PD	1200.0	1500.0	1.269173775876822	1.2222855547810239	1.2598712480452876	1.1913938787951117	1.256624051518307	1.2733877789218442	1.0972078124516007	1.0896309857425024	1.1918528848332475	1.1540953097128333	1.2494845650430253	1.1820006457351115	1.8175301364718184	1.7341985746008874	2.161191273580685	2.090826202311644	1.6364576984949046	1.305308442024128	1.170917021740354
Subject 24	PD	1500.0	1800.0	1.147220590754971	1.1063751182191246	1.1336218837195016	1.0747911797322542	1.1318446274001828	1.1510527808450164	0.9848720214375684	1.00094036967778	1.0859250899135713	1.050461028758782	1.1542847111396743	1.086289276365527	1.6901161502544055	1.548780586997748	1.9584349655481283	1.8185853527034817	1.5156486707158283	1.1795574268526892	1.0626770982364846
Subject 24	PD	1800.0	2100.0	1.0387126084526122	1.0279885327990843	1.0363398938688528	1.0105294095698798	1.031888289334979	1.0152311162320167	0.9423083599813665	0.9159131059455408	0.9948519054550033	0.9767905541205365	1.0445824992976376	0.9823647294629879	1.471383710889263	1.3986593505542582	1.7558579274126669	1.6061407093598465	1.4550860628550284	1.0932718797759875	0.964025641860972
Subject 24	PD	2100.0	2400.0	0.9806989646094367	0.9774781806025703	0.9834510627107635	0.9401608616052903	0.9756948488686357	0.9474101192282713	0.8572205425094829	0.8718382395267928	0.9238289251515582	0.9166465183343742	0.949882822977783	0.9241852566025681	1.357847855152186	1.2820893989046387	1.6084627055186311	1.468575157292004	1.3671840704392788	0.998803272546498	0.8911195959750063
Subject 24	PD	2400.0	2700.0	0.9200648515440291	0.8831617807374144	0.9040560639030767	0.8783894828150937	0.8975426571160952	0.8968380612717574	0.8302671834444743	0.7899657860818095	0.8686925559517468	0.8498286060895649	0.9119192356459693	0.8546690231677689	1.2426245047026894	1.1956162062091396	1.4740492915078536	1.3516994833640847	1.303124640363275	0.9446230259689327	0.8423744662360086
Subject 24	PD	2700.0	3000.0	0.8609423002584551	0.8349440641720833	0.8799811341939398	0.8035912318639679	0.8391025448953678	0.8577060510946337	0.7595989133151125	0.7438768485992192	0.8214889629597039	0.8316739559836699	0.8629408154498596	0.8284885636641346	1.1477480364264683	1.1174858818218705	1.3784620579168938	1.300689184863284	1.2528807608586963	0.9003616847301343	0.7921005670966313
Subject 24	PD	3000.0	3300.0	0.8419807000453874	0.8010007441043187	0.8263128909503099	0.7948770882430645	0.8080343326604257	0.8070837392058523	0.7404060672532354	0.7296456120469634	0.7796259767676357	0.7955886512000309	0.8063398393292088	0.8000002830358328	1.1090943864620355	1.0815716985993569	1.2996068949040622	1.1905130201554124	1.2259117614776218	0.8636980805050608	0.7590247749245673
Subject 24	PD	3300.0	3600.0	0.794376292975001	0.7760934080571749	0.7729308515922436	0.7638305055313729	0.7876860852586579	0.7545632806663871	0.6986492830044145	0.7371621216338611	0.771390891922285	0.7640209663541874	0.7863724315498659	0.787226195983114	1.054304843128397	1.0462583404365218	1.2447349493985052	1.165876431081381	1.1823854666184022	0.8063689022590106	0.7233337792323404
Subject 24	PD	3600.0	3900.0	0.7676536665746203	0.738327528887138	0.7747289314947575	0.7403629421919203	0.74190982597035	0.7409714912142177	0.6890605211241193	0.6875753473722145	0.7326074344394302	0.7400793842178511	0.7557226271679335	0.7389685062035749	1.00781549282333	0.9888870365842701	1.1851653668027164	1.0858405004968288	1.1751616628130996	0.7929472676182008	0.6948762045361627
Subject 24	PD	3900.0	4200.0	0.7383201647741494	0.7074590833264192	0.7323407751496275	0.7045862828770078	0.7163653771230754	0.7159843620384326	0.6897031226494199	0.6745150635961296	0.6994161585559826	0.7252266718441471	0.7195099125734975	0.7293501725145926	0.9778249086603145	0.9481889342427113	1.1282582014929234	1.0221527033754294	1.1603555882060976	0.7790509355914782	0.6837499573511256
Subject 24	PD	4200.0	4500.0	0.6936127675618164	0.696636411493837	0.6728880887403749	0.6882215882341804	0.6891620911724581	0.6762647406856598	0.6696951134293725	0.6599335946157836	0.6656110910407846	0.7273543030416532	0.6713581752618363	0.7313224612826453	0.9402760708906314	0.8886692346291728	1.1044833898275765	0.9973245998404592	1.1229066029897425	0.7405097436623987	0.659795900110428
Subject 24	PD	4500.0	4800.0	0.6890056909636403	0.6594864409294801	0.6918205914982346	0.6822878178636698	0.6839006002933613	0.6621277784362619	0.6358863540391921	0.6509444590811942	0.6511199106895971	0.6984199219537751	0.6804916907779794	0.710911734810109	0.8923309028327855	0.8687989453201236	1.080679540004077	0.9303293932793668	1.1289660230551044	0.7252337529977558	0.6404499099345091
Subject 24	PD	4800.0	5100.0	0.6786696332192221	0.6734531803350418	0.678906338537928	0.6679386338976514	0.6687383953486091	0.641740215699565	0.6546103454941703	0.6014222533447279	0.6502852121815091	0.6897660417881193	0.6546058038230317	0.6975299169457638	0.8727027447496879	0.8972983696726144	1.0218584103724975	0.9696458818631742	1.094054969126549	0.7228726317989036	0.6301730061135663
Subject 24	PD	5100.0	5400.033	0.6598923884949417	0.6560175899866643	0.6497986769328187	0.6468217903652156	0.6494788140579352	0.6206993891471893	0.6300701125581651	0.617925077911656	0.6418336424104486	0.6771956563987666	0.6378388951063192	0.6918783045228896	0.8650398927245473	0.8505939698304145	1.0721554159509494	0.914187308076411	1.0903056443598	0.7134407427599311	0.6266312262128944
Subject 25	Ctrl	start[seconds]	end[{SUVbw}g/ml ]	Calcarine_l	Calcarine_r	Cuneus_l	Cuneus_r	Lingual_l	Lingual_r	Occipital_Sup_l	Occipital_Sup_r	Occipital_Mid_l	Occipital_Mid_r	Occipital_Inf_l	Occipital_Inf_r	Putamen_l	Putamen_r	Pallidum_l	Pallidum_r	Pons	Cerebellar_white	Cerebellar_grey
Subject 25	Ctrl	0.0	30.0	0.016718502095426448	0.015591556007390964	0.010417778489344191	0.013586170673783069	0.02479588390271457	0.019012249935815788	0.014653621706524355	0.008873204401170481	0.014720736949023634	0.009013617471930826	0.02165818779140696	0.017324000236269434	0.021423985736779894	0.02007391090948313	0.027517011193616544	0.021553290802206502	0.03697736059571454	0.03740025355042757	0.03527562706392738
Subject 25	Ctrl	30.0	60.0	0.17776623056328858	0.14108305539018826	0.13942554503420837	0.12951552727339136	0.15282323116493102	0.14461342354075915	0.10571832518384618	0.12770353611543153	0.1387992162748165	0.12805572630502957	0.12366777284082271	0.12678719411109146	0.15249632354706824	0.1492939464936033	0.1778614226302804	0.1523852150493843	0.1280402842710766	0.14564384826035634	0.1440898397865385
Subject 25	Ctrl	60.0	90.0	0.739855785076351	0.6646218707863	0.7273396878668622	0.6272635333710208	0.6359236908310198	0.7168966826831484	0.5663250080465657	0.5669838020122464	0.5837952895391197	0.621216183291093	0.5668879945815861	0.5605239249009171	0.8229469049950857	0.689798137066519	0.5977683725511955	0.7322666592728501	0.5483406416053104	0.6184413865758226	0.6315348534796335
Subject 25	Ctrl	90.0	120.0	1.4187348542235858	1.3015215669309392	1.3080040876909418	1.246205039683061	1.2628373807452566	1.3379567258691896	1.0407770019621738	1.1201383959057436	1.142899988938698	1.1314077326943102	1.172545841468046	1.103050971645976	1.5146277927217635	1.3287211060786908	1.1935797615300212	1.5525742434150147	0.92073891499309	1.1667392745484295	1.2815204837729934
Subject 25	Ctrl	120.0	150.0	2.14324211783209	1.9410153542746584	2.032939073373562	1.7978691211770157	2.0741701310446814	2.0544349082616824	1.6034613260549302	1.6729974409154655	1.7465859529326888	1.8481280364468151	1.751553429977168	1.6289075043690615	2.2860033470047996	2.066248255611417	1.8516361798092613	1.9973072500461262	1.437788066634492	1.677022807145077	1.9226944329775861
Subject 25	Ctrl	150.0	180.0	2.8641032472820824	2.5959089986107604	2.758763831903592	2.3590021933519427	2.7131949316986383	2.7146594946705185	2.2004157967065674	2.1678462279736275	2.396241329337454	2.3390449408105725	2.4308087869524826	2.247896661653877	2.9384406394521987	2.769876007875835	2.5962763003967675	3.0819297596635566	1.9349976691642397	2.155280291807322	2.5419767396615764
Subject 25	Ctrl	180.0	240.0	3.713700510949324	3.4403336976878687	3.2959001447454304	3.135663449089029	3.497201501344188	3.506378248843571	2.8222690518181963	2.9833214804477275	3.1579467973173934	3.138078039032496	3.029703238342892	2.8830774091293536	3.831040686542979	3.514647482827506	3.402372806928598	3.7497259571815498	2.4889320527692607	2.8184991222015454	3.336866804286012
Subject 25	Ctrl	240.0	300.0	3.751449930316626	3.5610686729203676	3.484513092167248	3.148653052995259	3.5046718490606	3.6182241245437905	3.0119738494580552	3.1073539256892264	3.3075039351760096	3.2384023142052674	3.2935200344401854	2.973191375868426	4.157113484926756	3.8879610867169188	3.6567832613603386	4.2556008638384455	2.615569161492467	2.998389765930423	3.4352873967334276
Subject 25	Ctrl	300.0	360.0	3.437864261234405	3.1437237959417668	3.1551541829883916	2.864044048013983	3.1698905921677074	3.2822946364432237	2.788675323399448	2.8220515033795053	3.07491511913307	3.0914744037792405	3.1244090365426196	2.725299685181562	4.1477243954993925	3.7343857725813647	3.7416847706625234	4.011799509675082	2.4486166487407015	2.7314549479305352	3.1190582828515683
Subject 25	Ctrl	360.0	420.0	3.0437171874427227	2.796930321144802	2.888733035178835	2.631831648709372	2.8455687169406074	2.929428214634884	2.5935164017458727	2.6445742642829444	2.801094197669204	2.8292057344566173	2.7668856398303046	2.6326235057784615	3.827650174549415	3.5540933064662603	3.5390019951224647	3.6917827433037123	2.3590464069068764	2.4955107718752485	2.7895622527754607
Subject 25	Ctrl	420.0	540.0	2.5557150456369913	2.5082779328026583	2.5050246681890918	2.299406879780258	2.4421856663357087	2.640851466016435	2.2747787880631836	2.292117943955159	2.4334700221593564	2.5453108386620795	2.409514465281849	2.2638188148966867	3.4308038023110425	3.175055252475035	3.311599602125505	3.4208335883728433	2.1605362450269867	2.232951117102659	2.354538769529709
Subject 25	Ctrl	540.0	660.0	2.1679899212958653	2.1438993660044567	2.1553544233149777	2.002813899385228	2.0883147630305743	2.231150465446211	1.9572796708156635	1.9676886568199776	2.1510823143407274	2.197144065408913	2.106217649384248	1.952117184193967	3.0519133332166755	2.7876360071235724	3.1993462002761373	3.183986948849687	2.0268440308304196	1.9465425628145276	1.9748593584376632
Subject 25	Ctrl	660.0	780.0	1.8910310938192136	1.9225807016210241	1.857188973119175	1.7404675004777828	1.7958161205564585	2.023834797220991	1.7831155620015076	1.7630163805673695	1.929283975949634	2.0011341331502615	1.899353243149918	1.72588792305171	2.8290521649467615	2.5980379497464616	2.914118303149746	2.980081947121339	1.8379178294798268	1.7959438802613998	1.7373838072624488
Subject 25	Ctrl	780.0	900.0	1.7853791946436268	1.7803318930409755	1.8108426206529271	1.695683267882619	1.7223667753821277	1.8345269924565561	1.6360406171087698	1.6345238344712194	1.7657837995471721	1.822478254356364	1.7350184198187897	1.591167948257702	2.5827081725019014	2.481318536267343	2.753738881339295	2.785695380827819	1.7565484860077587	1.6395641257017837	1.5817310745727189
Subject 25	Ctrl	900.0	1200.0	1.6651083429659799	1.6672765889077683	1.6340925557917643	1.532631009383943	1.5671780105451687	1.6712819521259967	1.544391831710475	1.5332899118508216	1.6336116358580626	1.745690586647715	1.619764586607494	1.544852319245896	2.372539025006119	2.2583133803921105	2.6525003527716975	2.5284238357265814	1.6853401925025675	1.5531312328268343	1.4483925079331303
Subject 25	Ctrl	1200.0	1500.0	1.5054249346514414	1.5591843363359472	1.4949935282777405	1.4156939522140153	1.4501841382379788	1.5467124180034375	1.4412864285857054	1.4342887272346059	1.4924961359165623	1.5891407547824428	1.5123114695759412	1.396377832751194	2.1188259995218504	2.0653960991723936	2.3466531180161554	2.3461356494247823	1.5815851871740274	1.408623074954487	1.308739175708432
Subject 25	Ctrl	1500.0	1800.0	1.4212474040402376	1.4703005026175742	1.3830951907381885	1.334835870846319	1.3269122364095818	1.4261625842719956	1.3093653334105626	1.352544578024011	1.3919595852465987	1.489878750367011	1.3755929769716908	1.3165768907025328	1.8867402281425605	1.8730457731769945	2.1623518108991786	2.1611101091226703	1.5137781584600059	1.313693793561887	1.1963887436523013
Subject 25	Ctrl	1800.0	2100.0	1.3025490034732807	1.3514181011838002	1.244341552212603	1.2118360699097974	1.2203042594901463	1.2965255980104406	1.2320988551154877	1.2532624223576907	1.281501627214806	1.385002801523869	1.2320811805419052	1.2446723448899306	1.77777194165648	1.7583214730855645	1.9713152177875815	1.9603631094471843	1.387932091588636	1.21426992801604	1.0967001519256858
Subject 25	Ctrl	2100.0	2400.0	1.2231576680119978	1.2570679339548463	1.1849294547372962	1.1501928781759592	1.158542283710423	1.2064924028024426	1.151634975944006	1.1878822108892715	1.176419873800854	1.2867630555402638	1.1817612357802914	1.138190604467905	1.5784708291119618	1.568453118755175	1.807754339809568	1.8484596121159278	1.3568753973233092	1.0932477551523279	1.0047405981454236
Subject 25	Ctrl	2400.0	2700.0	1.1314605142619187	1.1844319933680791	1.1326902516226394	1.076475026325557	1.0728563921148677	1.1328453988228069	1.0340625852556249	1.0839078108851468	1.0928960795421157	1.203709493755593	1.08528417376756	1.0637649687276496	1.4418972031524544	1.459569041041392	1.6741761836764701	1.6761052299265229	1.2307605939111923	1.0275808565173419	0.9411189214665793
Subject 25	Ctrl	2700.0	3000.0	1.095117618021488	1.1550182181889859	1.035003779114464	1.0483255379514946	1.002863176884776	1.0582071150291141	1.0370425505179859	1.07012139941428	1.0376582106035277	1.1591255926342896	0.9930631075681969	1.063552089534655	1.3929856609783406	1.4157690726347087	1.511876503734735	1.5244288419499286	1.1890874848027841	0.9584555976843308	0.8691670505466974
Subject 25	Ctrl	3000.0	3300.0	1.0316630626771772	1.0630742132414632	1.0155963942704873	0.978521583093512	1.0032647395347556	1.0028753834431003	0.990825763686152	0.994054599267894	0.9894780446951162	1.1174108804191734	0.9741484465150092	0.9948884393415934	1.2911219120417725	1.3188631838194724	1.4942617078496896	1.4802213598739256	1.126033730261182	0.9044144515394749	0.8390860976877991
Subject 25	Ctrl	3300.0	3600.0	0.9999764270714188	1.0473912178945892	0.9534619530017076	0.9759364047428556	0.9534008020843908	0.9603753611021109	0.9659280981150169	0.9857624662734342	0.9575690181083233	1.0812114902499261	0.9088025676578791	1.0171248422442771	1.258388569562419	1.2739066207927112	1.415552811355274	1.3296087325344317	1.0825855716035697	0.8584310737450427	0.7939699510281215
Subject 25	Ctrl	3600.0	3900.0	0.9608347561269811	0.9747756755544222	0.9687099762501441	0.9142766132688924	0.9269638206974621	0.8768333050449348	0.9354665246566888	0.9369154402803701	0.8895007188421811	1.0375411882541319	0.7913746196469087	0.9768837458816395	1.2058007867713516	1.2280348925611881	1.3166623623642617	1.324804239066847	1.0234674851592036	0.8028108980810106	0.7600369243276698
Subject 25	Ctrl	3900.0	4200.0	0.9190408248709654	0.984713842084344	0.9268484283484406	0.8957337885875977	0.8663305589909379	0.8675248317903637	0.8683669075322793	0.9301374593093154	0.8598348486823508	0.9947278739671173	0.7640954554939533	0.9532777987797509	1.1566284456454494	1.1766213515681339	1.239374067702503	1.2598797928408598	0.9954594882514457	0.7648958800207499	0.7340801299773129
Subject 25	Ctrl	4200.0	4500.0	0.9333328139732006	0.9503827839768116	0.8581416953585709	0.8884001858222718	0.8813712783834627	0.8598917761014039	0.8676518549294112	0.8780036537299759	0.8522166421983378	1.0082874093224732	0.7506751655411966	0.9586185002576108	1.15580585890984	1.143508551051778	1.174558003995595	1.2108092910486064	0.9817806488229297	0.7667963397891169	0.7194035707007019
Subject 25	Ctrl	4500.0	4800.0	0.9186562333224245	0.9463846896030942	0.8754222804748254	0.8967696040004741	0.8730740202332454	0.8633602308494499	0.8460549133764806	0.8863469589178172	0.8388235014645642	0.9637738159895851	0.7850107693698144	0.9035562079509413	1.108080387215959	1.1315239020571437	1.248933558660221	1.1133947343464503	0.9769110578209402	0.7205446668415212	0.7124444233274885
Subject 25	Ctrl	4800.0	5100.0	0.8982881204493769	0.8794936718594585	0.8316997922886407	0.8621026099710325	0.871656311260232	0.8369786420363527	0.8367583143713669	0.8570381353489707	0.7919133145866414	0.9536333911329964	0.7606689583773445	0.8973178305297154	1.1151032814663844	1.0901959381808697	1.1304943473750853	1.1529318418320298	0.9564394551875142	0.716057564108846	0.6898861320408356
Subject 25	Ctrl	5100.0	5400.016	0.8681353804665451	0.8919912335175655	0.849286643367663	0.8167403693437582	0.8432661809291848	0.7893527903492903	0.8300572675667208	0.8359156619702414	0.7706753150914157	0.9488758627751878	0.6917794033363448	0.8848477429120949	1.07164088521276	1.098074789801183	1.0461303889711802	1.1068602969042307	0.9029582723729096	0.7124485877801338	0.6724526536714069

## Sheet: Fig 3b
Parent fractions, Intact [18F]ACI-12589 (%)
Subject	1	2	3	4	5	6	7	8	9	10	11	12	13	14	15	16	17	18	19	20	21	22
Diagnosis	MSA	MSA	PD	MSA	Ctrl	Ctrl	DLB	MSA	DLB	MSA	MSA	MSA	MSA	Ctrl	PD	Ctrl	PD	Ctrl	Ctrl	PD	PD	Ctrl
Time (min)
4.5		94.3893	91.8598	94.4606	98.068	92.0005	99.7004	89.9366	92.4919	92.3864	92.1539	89.7365	88.7289	100	96.061	95.348	100	85.113	91.556	88.656	89.025	95.522
6	88.8543	91.4558	91.123	93.5881	93.2677	92.111	90.7222	88.7429	92.0496	89.9536	90.8804	88.3959	88.7395	96.789	95.077	95.56	94.808	81.846	87.191	88.748	86.937	95.303
10	87.5561	89.1017	85.5981	91.9582	91.4586	90.6684	88.7422	83.746	89.7293	84.3049	88.1131	86.5931	84.7757	94.045	89.042	91.419	92.255	77.079	77.784	83.511	81.187	91.07
20	83.7627	86.8411	80.0856	88.6488	88.5211	88.2637	84.6204	78.6396	88.8897	76.3947	83.4873	82.1972	83.1974	82.863	77.281	86.148	88.101	73.35	66.939	78.011	77.823	87.873
30	81.5874	86.6188	77.4589	85.4509	82.3704	86.3252	77.3722	73.8961	85.5515	69.637	78.4665	78.5779	81.5891	81.253	73.476	83.761	85.618	66.946	58.342	68.979	73.628	80.173
60		79.8866	72.8178	81.608	76.5142	79.869	73.7669	63.4242	78.7061	62.9971	68.4877		74.7726	70.337	61.89	82.024	77.457	67.871	55.416	61.838	62.151	71.377
90	73.9701	74.3392	70.4551	79.2403	65.1	78.0952	64.2848	57.3628	74.8708	56.482	64.8572	71.3213	74.4425	55.005	58.588	73.55	73.453	64.898	49.454	61.038	57.334	69.293

## Sheet: Fig 3c
Imputed plasma input functions
Subject	1	2	3	4	5	6	7	8	9	10	11	12	13	14	15	16	17	18	19	20	21	22
Time [min]	Plasma [SUV]	Plasma [SUV]	Plasma [SUV]	Plasma [SUV]	Plasma [SUV]	Plasma [SUV]	Plasma [SUV]	Plasma [SUV]	Plasma [SUV]	Plasma [SUV]	Plasma [SUV]	Plasma [SUV]	Plasma [SUV]	Plasma [SUV]	Plasma [SUV]	Plasma [SUV]	Plasma [SUV]	Plasma [SUV]	Plasma [SUV]	Plasma [SUV]	Plasma [SUV]	Plasma [SUV]
0	0	0	0	0	0	0	0	0	0	0	0	0	0	0	0	0	0	0	0	0	0	0
0.0333333	0	0	0	0	0	0	0	0	0	0	0	0	0	0.0407309	0.00288568	0.00217512	0.00890087	0.0679596	0.00103097	0.00207341	1.41166e-06	0.00370249
0.0666667	0	0	0	0	0	0	0	0	0	0	0	0	0	0.0848434	0.0113847	0.00861858	0.0253474	0.138023	0.00409924	0.00823044	5.64085e-06	0.0146817
0.1	0	0	0	0	0	0	0	0	0	0	0	0	0	0.132235	0.0252599	0.0192074	0.0490617	0.210097	0.0091677	0.018376	1.26786e-05	0.0327453
0.133333	0	0	0	0	0	0	0	0	0	0	0	0	0	0.182803	0.0442741	0.0338184	0.0797659	0.284088	0.016199	0.0324144	2.25156e-05	0.0577005
0.166667	0	0	0	0	0	0	0	0	0	0	0	0	0	0.236445	0.0681898	0.0523284	0.117182	0.359904	0.0251557	0.0502498	3.5142e-05	0.0893548
0.2	0	0	0	0	0	0	0	0	0	0	0	0	0	0.293059	0.0967695	0.074614	0.161031	0.437453	0.0360001	0.0717857	5.05479e-05	0.127515
0.233333	0	0	0	0	0	0	0	0	0	0	0	0	0	0.352542	0.129775	0.100552	0.211036	0.516649	0.0486941	0.0969253	6.87228e-05	0.171989
0.266667	0.0828065	0.0795883	0.0160679	0.0343739	0.0136416	0.048713	0.00573938	0.0716683	0.0476726	0.0578927	0.0888961	0.0085203	6.48092e-05	0.414792	0.16697	0.130018	0.266918	0.597407	0.0631997	0.125571	8.9656e-05	0.222583
0.3	0.711131	0.683647	0.13818	0.295273	0.11806	0.418401	0.0499415	0.615618	0.409496	0.497301	0.763636	0.0736424	0.000577714	0.479705	0.208115	0.162889	0.328398	0.679646	0.0794787	0.157627	0.000113336	0.279103
0.333333	1.88056	1.80833	0.365967	0.781055	0.31485	1.10662	0.133968	1.62839	1.08316	1.31546	2.02002	0.196115	0.0015892	0.54718	0.252973	0.19904	0.395199	0.763289	0.0974927	0.192993	0.000139752	0.341358
0.366667	3.5001	3.36657	0.682277	1.45414	0.591439	2.06001	0.253251	3.03158	2.01652	2.44909	3.76089	0.367829	0.0030842	0.617113	0.301306	0.238349	0.467041	0.848265	0.117203	0.231572	0.000168892	0.409152
0.4	5.47882	5.27133	1.06996	2.27696	0.935257	3.2252	0.403221	4.74682	3.15742	3.8349	5.88913	0.580678	0.00504751	0.689402	0.352876	0.280691	0.543646	0.934507	0.138571	0.273267	0.000200744	0.482294
0.433333	7.72589	7.4356	1.51189	3.21194	1.33373	4.54887	0.579311	6.69574	4.45374	5.40963	8.30761	0.826565	0.0074639	0.763945	0.407445	0.325941	0.624735	1.02195	0.161557	0.317977	0.000235295	0.560589
0.466667	10.1506	9.77239	1.99093	4.22153	1.77429	5.97774	0.776951	8.80002	5.85339	7.11004	10.9192	1.0974	0.0103181	0.840639	0.464774	0.373977	0.71003	1.11053	0.186124	0.365605	0.000272533	0.643843
0.5	12.6624	12.1948	2.48997	5.26821	2.24437	7.4586	0.991575	10.9814	7.3043	8.8729	13.627	1.38512	0.0135948	0.919381	0.524625	0.424673	0.799252	1.2002	0.21223	0.416051	0.000312445	0.731864
0.533333	15.171	14.616	2.99193	6.31447	2.7314	8.93829	1.21862	13.1617	8.75444	10.635	16.3338	1.68165	0.0172789	1.00007	0.586761	0.477905	0.892122	1.2909	0.239839	0.469216	0.000355018	0.824457
0.566667	17.5861	16.9491	3.47974	7.32281	3.22281	10.3637	1.45351	15.2626	10.1519	12.3333	18.9428	1.97898	0.021355	1.0826	0.650943	0.53355	0.988362	1.38258	0.268909	0.525001	0.000400238	0.921429
0.6	19.8181	19.1076	3.93637	8.2558	3.70604	11.6819	1.69169	17.2063	11.4446	13.9047	21.3571	2.26909	0.0258082	1.16687	0.716933	0.591482	1.08769	1.47518	0.299402	0.583306	0.000448091	1.02259
0.633333	21.7772	21.0048	4.3448	9.07602	4.16852	12.84	1.92859	18.9147	12.5809	15.2861	23.4798	2.54399	0.0306234	1.25277	0.784493	0.651579	1.18984	1.56868	0.331277	0.644033	0.000498563	1.12773
0.666667	23.3742	22.5543	4.68806	9.7461	4.5977	13.7852	2.15966	20.3099	13.5088	16.4147	25.2143	2.79573	0.0357856	1.34022	0.853385	0.713714	1.29451	1.66301	0.364497	0.70708	0.000551641	1.23668
0.7	24.52	23.6697	4.94922	10.2287	4.98102	14.4647	2.38034	21.3141	14.1768	17.2274	26.4639	3.01638	0.0412801	1.42909	0.923371	0.777764	1.40144	1.75814	0.39902	0.77235	0.000607309	1.34923
0.733333	25.1259	24.2648	5.11138	10.4865	5.30593	14.8262	2.58606	21.8499	14.5331	17.6615	27.132	3.19804	0.0470922	1.51929	0.994213	0.843606	1.51035	1.85402	0.434807	0.839741	0.000671578	1.46518
0.766667	25.1634	24.3124	5.17328	10.5124	5.57042	14.8529	2.77745	21.8894	14.5604	17.6959	27.1844	3.33948	0.0601372	1.61072	1.06567	0.911113	1.62095	1.95062	0.471819	0.909155	0.00145198	1.58435
0.8	24.9442	24.1175	5.21803	10.4647	5.82942	14.7313	2.98173	21.6899	14.4354	17.5456	26.941	3.47533	0.120012	1.70328	1.13751	0.980163	1.73298	2.04789	0.510016	0.980493	0.00342261	1.70655
0.833333	24.542	23.7515	5.26051	10.3754	6.09154	14.505	3.20153	21.3149	14.2005	17.262	26.4805	3.61125	0.228613	1.79689	1.21089	1.05063	1.84614	2.14579	0.549526	1.05365	0.00656749	1.83157
0.866667	23.9749	23.2308	5.30073	10.2483	6.3553	14.184	3.43438	20.7818	13.8668	16.8582	25.8246	3.74659	0.380718	1.89641	1.29801	1.12239	1.96017	2.24428	0.609714	1.12854	0.0108705	1.95923
0.9	23.2611	22.5722	5.33868	10.087	6.61919	13.7787	3.67783	20.1081	13.445	16.3471	24.9947	3.88067	0.571129	2.0046	1.40053	1.20122	2.07478	2.34334	0.701915	1.20505	0.0163155	2.08932
0.933333	22.4186	21.7923	5.37437	9.89513	6.88175	13.2992	3.92943	19.3115	12.9461	15.7419	24.0125	4.01284	0.794679	2.12067	1.51685	1.30989	2.19179	2.44291	0.823416	1.3053	0.0228862	2.22166
0.966667	21.4656	20.9076	5.40779	9.67635	7.14147	12.7556	4.18671	18.4093	12.381	15.0556	22.8993	4.14244	1.04623	2.24381	1.64542	1.44791	2.32958	2.54296	0.971506	1.44844	0.0305663	2.35606
1	20.4199	19.9349	5.43894	9.43433	7.39688	12.1581	4.44722	17.4189	11.7606	14.301	21.6768	4.26881	1.32067	2.37323	1.78465	1.61207	2.49042	2.64345	1.14348	1.62991	0.0393395	2.49231
1.03333	19.2995	18.8905	5.46782	9.17271	7.64648	11.5168	4.70852	16.3579	11.0958	13.4913	20.3664	4.39131	1.61292	2.50812	1.93298	1.79917	2.67171	2.74435	1.33663	1.84518	0.0491893	2.63022
1.06667	18.1223	17.7911	5.49443	8.89514	7.8888	10.8419	4.96815	15.2436	10.3973	12.6394	18.9896	4.50928	1.91792	2.64769	2.08884	2.00599	2.87088	2.84561	1.54825	2.08971	0.0600992	2.76961
1.1	16.906	16.6532	5.51877	8.60527	8.12235	10.1433	5.22365	14.0935	9.676	11.7582	17.5677	4.62209	2.23064	2.79114	2.25065	2.22934	3.08534	2.94721	1.77565	2.35897	0.0720528	2.91027
1.13333	15.6683	15.4933	5.54084	8.30673	8.34564	9.43115	5.4726	12.9248	8.94274	10.8607	16.1223	4.72908	2.54608	2.93765	2.41684	2.46601	3.31249	3.0491	2.01614	2.64845	0.0850334	3.05202
1.16667	14.427	14.3278	5.56064	8.00314	8.55719	8.71549	5.71253	11.7549	8.20829	9.95983	14.6748	4.82962	2.85927	3.08645	2.58585	2.71282	3.54975	3.15125	2.26702	2.95362	0.0990246	3.19466
1.2	13.1996	13.1732	5.57816	7.69815	8.75552	8.0063	5.941	10.6011	7.48343	9.06846	13.2464	4.92308	3.16524	3.23672	2.7561	2.96656	3.79454	3.25362	2.52563	3.27	0.11401	3.35599
1.23333	12.0036	12.0459	5.59342	7.39538	8.93914	7.31357	6.15558	9.48066	6.77892	8.19947	11.8586	5.00881	3.45908	3.38766	2.92604	3.22403	4.04427	3.35749	2.78927	3.59308	0.129972	3.55844
1.26667	10.8566	10.9621	5.6064	7.09843	9.10658	6.64724	6.35383	8.41077	6.10548	7.36574	10.5326	5.08619	3.73587	3.53848	3.09409	3.48206	4.29636	3.47372	3.05529	3.91839	0.146896	3.79606
1.3	9.77587	9.93838	5.61712	6.81092	9.25635	6.01726	6.53331	7.40862	5.47383	6.5801	9.28982	5.15458	3.99073	3.68838	3.25869	3.73744	4.54823	3.60139	3.32101	4.24146	0.164763	4.06268
1.33333	8.7788	8.99091	5.62556	6.53645	9.38698	5.43351	6.69158	6.49137	4.89465	5.85535	8.15139	5.21337	4.2188	3.83656	3.41828	3.987	4.79729	3.73645	3.58379	4.55783	0.183558	4.35214
1.36667	7.88266	8.136	5.63174	6.27863	9.49698	4.90587	6.82621	5.6761	4.37863	5.2043	7.13857	5.26192	4.41523	3.98222	3.57128	4.22755	5.04097	3.87484	3.84097	4.86306	0.203263	4.65826
1.4	7.10467	7.38988	5.63564	6.04105	9.58488	4.44421	6.93479	4.97987	3.93639	4.63969	6.27253	5.29962	4.57521	4.12456	3.71616	4.45591	5.27669	4.01254	4.08991	5.15271	0.223864	4.97489
1.43333	6.46199	6.76876	5.63728	5.82729	9.6492	4.05834	7.01487	4.41971	3.57855	4.17426	5.57442	5.32584	4.69392	4.26278	3.85133	4.6689	5.50186	4.14556	4.32797	5.42236	0.245341	5.29587
1.46667	5.97169	6.2888	5.63666	5.64094	9.68846	3.75807	7.06404	4.01258	3.31573	3.82073	5.06535	5.33997	4.76659	4.39609	3.97525	4.86336	5.71392	4.26995	4.55254	5.6676	0.26768	5.61504
1.5	5.65081	5.96614	5.63376	5.48556	9.70119	3.55317	7.07988	3.7754	3.15849	3.59176	4.76639	5.34139	4.78844	4.52368	4.08636	5.03611	5.91028	4.38177	4.76099	5.88405	0.290864	5.92625
1.53333	5.42611	5.73309	5.61412	5.34745	9.66905	3.40182	7.05387	3.63243	3.06015	3.43254	4.58399	5.32035	4.76924	4.64476	4.18311	5.18398	6.08837	4.47711	4.95071	6.06732	0.33674	6.22335
1.56667	5.21274	5.51101	5.56507	5.21072	9.57826	3.25575	6.982	3.49655	2.96686	3.27981	4.41046	5.26935	4.72357	4.75854	4.2657	5.30382	6.24563	4.55207	5.11911	6.21306	0.424755	6.50019
1.6	5.0103	5.29955	5.48928	5.0757	9.43416	3.11501	6.86857	3.36756	2.87845	3.1335	4.24556	5.19119	4.65386	4.86652	4.34381	5.39246	6.37948	4.61163	5.26359	6.3169	0.551294	6.75064
1.63333	4.81837	5.09839	5.38945	4.94268	9.24211	2.97965	6.71788	3.24527	2.79477	2.99358	4.08909	5.08864	4.56254	4.97741	4.41922	5.46202	6.48915	4.66727	5.39426	6.39597	0.712753	6.96855
1.66667	4.63656	4.9072	5.26825	4.812	9.00744	2.84974	6.53423	3.12949	2.71565	2.85999	3.94081	4.96448	4.45202	5.09144	4.49201	5.52691	6.58978	4.71932	5.52282	6.47045	0.905538	7.14779
1.7	4.46445	4.72564	5.12835	4.68395	8.7355	2.72533	6.32191	3.02005	2.64092	2.73269	3.80053	4.82145	4.32471	5.2078	4.56227	5.58746	6.68553	4.76805	5.64908	6.54057	1.12606	7.28223
1.73333	4.30166	4.55339	4.97241	4.55886	8.43163	2.60647	6.08523	2.91674	2.57042	2.61162	3.66801	4.66232	4.183	5.32567	4.63006	5.64399	6.77669	4.81369	5.77285	6.60653	1.37075	7.38892
1.76667	4.14777	4.39011	4.80309	4.43703	8.10117	2.49323	5.82846	2.81937	2.50397	2.49674	3.54305	4.4898	4.02927	5.44426	4.69548	5.69681	6.86354	4.85649	5.89393	6.66856	1.63605	7.48923
1.8	4.00239	4.23547	4.62303	4.31879	7.74945	2.38564	5.5559	2.72777	2.44142	2.388	3.42541	4.30663	3.86589	5.56276	4.75861	5.74625	6.94635	4.8967	6.01214	6.72689	1.9184	7.58355
1.83333	3.86512	4.08914	4.43486	4.20443	7.38182	2.28378	5.27182	2.64174	2.3826	2.28535	3.31489	4.11551	3.69522	5.68035	4.81952	5.79262	7.0254	4.93455	6.12729	6.78174	2.21425	7.67226
1.86667	3.73556	3.95079	4.24122	4.09427	7.00359	2.1877	4.98049	2.56109	2.32735	2.18874	3.21127	3.91916	3.51962	5.79624	4.87831	5.83625	7.10097	4.97029	6.23919	6.83332	2.52009	7.75573
1.9	3.61332	3.82009	4.04473	3.98862	6.6201	2.09744	4.6862	2.48563	2.2755	2.09812	3.11433	3.72027	3.34143	5.90961	4.93504	5.87744	7.17333	5.00414	6.34766	6.88186	2.83238	7.83436
1.93333	3.498	3.69671	3.84801	3.88779	6.23668	2.01307	4.39321	2.41519	2.22689	2.01344	3.02384	3.52151	3.16298	6.01966	4.98981	5.91652	7.24277	5.03635	6.4525	6.92757	3.14764	7.90851
1.96667	3.38922	3.58033	3.65365	3.79208	5.85865	1.93464	4.10577	2.34956	2.18135	1.93465	2.93961	3.32556	2.9866	6.12559	5.04269	5.95381	7.30956	5.06714	6.55353	6.97068	3.46235	7.97858
2	3.28658	3.47062	3.46426	3.70181	5.49133	1.8622	3.82815	2.28857	2.13873	1.8617	2.8614	3.13509	2.8146	6.22659	5.09377	5.98962	7.37398	5.09676	6.65058	7.0114	3.77305	8.04495
2.03333	3.18968	3.36724	3.28242	3.61728	5.14003	1.7958	3.56459	2.23202	2.09884	1.79454	2.789	2.95275	2.64931	6.32185	5.14313	6.02427	7.4363	5.12543	6.74344	7.04995	4.07626	8.10799
2.06667	3.09815	3.26987	3.11073	3.5388	4.81008	1.73551	3.31936	2.17972	2.06155	1.73311	2.72219	2.78118	2.49301	6.41057	5.19084	6.05808	7.49681	5.15338	6.83195	7.08655	4.36852	8.16808
2.1	3.01159	3.17819	2.95174	3.46666	4.50677	1.68137	3.09667	2.13151	2.02667	1.67738	2.66076	2.62302	2.348	6.49195	5.237	6.09136	7.55577	5.18084	6.91592	7.12142	4.64639	8.22562
2.13333	2.92962	3.09187	2.80802	3.40119	4.23543	1.63344	2.90078	2.08717	1.99405	1.62728	2.60449	2.48089	2.21657	6.56518	5.28167	6.12443	7.61347	5.20803	6.99518	7.15476	4.90644	8.28096
2.16667	2.85185	3.01059	2.68214	3.34268	4.00135	1.59177	2.7359	2.04654	1.96353	1.58277	2.55317	2.35741	2.101	6.62945	5.32495	6.1576	7.67018	5.23519	7.06953	7.1868	5.14525	8.33451
2.2	2.77791	2.93401	2.57664	3.29143	3.80983	1.55641	2.60627	2.00942	1.93495	1.54379	2.50658	2.2552	2.00357	6.68397	5.36691	6.19119	7.72618	5.26254	7.1388	7.21775	5.35941	8.38663
2.23333	2.7074	2.86182	2.49407	3.24775	3.66618	1.52742	2.5161	1.97563	1.90813	1.5103	2.4645	2.17685	1.92654	6.72794	5.40763	6.22552	7.78175	5.2903	7.20282	7.24783	5.54552	8.43771
2.26667	2.63982	2.79349	2.43386	3.21119	3.56915	1.50421	2.46415	1.94481	1.88289	1.48174	2.42645	2.12172	1.86942	6.76054	5.44721	6.26089	7.83715	5.31869	7.2614	7.27724	5.70022	8.48812
2.3	2.57425	2.72763	2.37905	3.17737	3.48281	1.48289	2.42027	1.91571	1.85885	1.45508	2.39064	2.07204	1.81711	6.78097	5.48605	6.29763	7.89267	5.34793	7.31438	7.3062	5.82562	8.53824
2.33333	2.51054	2.66399	2.32658	3.14542	3.40068	1.46276	2.37904	1.8881	1.8359	1.42977	2.3567	2.02461	1.76691	6.78852	5.52552	6.33605	7.94859	5.37833	7.3616	7.33492	5.94255	8.58845
2.36667	2.44873	2.60256	2.27636	3.11525	3.32261	1.44376	2.34031	1.86187	1.814	1.40574	2.32453	1.97936	1.71877	6.79054	5.56557	6.37645	8.00597	5.41057	7.40634	7.3637	6.05373	8.63914
2.4	2.38883	2.54329	2.22833	3.08675	3.24842	1.42584	2.30394	1.83697	1.7931	1.38295	2.29404	1.9362	1.67261	6.79243	5.60597	6.4194	8.06517	5.44452	7.45078	7.3931	6.15951	8.69067
2.43333	2.33086	2.48617	2.18241	3.05979	3.17794	1.40893	2.26979	1.81332	1.77314	1.36133	2.26512	1.89507	1.6284	6.7942	5.6465	6.46586	8.12583	5.47982	7.49472	7.423	6.26024	8.74349
2.46667	2.27484	2.43116	2.13854	3.03428	3.11101	1.39299	2.23772	1.79083	1.75406	1.34083	2.23767	1.85587	1.58608	6.79583	5.68694	6.51542	8.18759	5.51613	7.53797	7.45316	6.35629	8.79836
2.5	2.22078	2.37822	2.09662	3.0101	3.04746	1.37794	2.20757	1.76945	1.73583	1.3214	2.21161	1.81854	1.54558	6.79735	5.72707	6.56755	8.25008	5.55312	7.58033	7.48337	6.44801	8.85502
2.53333	2.1687	2.32734	2.05659	2.98713	2.98712	1.36375	2.17922	1.74908	1.71838	1.30297	2.18683	1.783	1.50686	6.79873	5.76667	6.62172	8.31295	5.59043	7.62161	7.51339	6.53576	8.91306
2.56667	2.11863	2.27849	2.01838	2.96528	2.92983	1.35034	2.1525	1.72966	1.70166	1.2855	2.16323	1.74917	1.46986	6.79998	5.80552	6.67739	8.37584	5.62773	7.66162	7.543	6.61988	8.97202
2.6	2.07057	2.23162	1.98192	2.94443	2.87542	1.33766	2.12729	1.7111	1.68563	1.26893	2.14071	1.71698	1.43453	6.80111	5.8434	6.73404	8.43839	5.66469	7.70017	7.57197	6.70073	9.03148
2.63333	2.02456	2.18673	1.94712	2.92447	2.82372	1.32567	2.10343	1.69335	1.67022	1.2532	2.11919	1.68635	1.40081	6.8021	5.8801	6.79113	8.50024	5.70096	7.73707	7.60009	6.77866	9.09101
2.66667	1.9806	2.14377	1.91391	2.90529	2.77456	1.31429	2.08079	1.67632	1.6554	1.23826	2.09856	1.6572	1.36865	6.80297	5.91538	6.84813	8.56103	5.73622	7.77213	7.62712	6.85401	9.15016
2.7	1.93871	2.10271	1.88223	2.88679	2.72778	1.30347	2.05923	1.65993	1.64109	1.22406	2.07872	1.62946	1.338	6.8037	5.94904	6.90452	8.6204	5.77013	7.80515	7.65285	6.92715	9.20851
2.73333	1.89891	2.06353	1.852	2.86884	2.68321	1.29316	2.03859	1.64413	1.62727	1.21053	2.05958	1.60306	1.3088	6.8043	5.98085	6.95975	8.67799	5.80235	7.83595	7.67705	6.99841	9.26561
2.76667	1.86123	2.02621	1.82315	2.85136	2.64068	1.2833	2.01874	1.62882	1.61387	1.19763	2.04104	1.57792	1.28101	6.80477	6.01061	7.01332	8.73346	5.83256	7.86435	7.6995	7.06813	9.32105
2.8	1.82567	1.9907	1.7956	2.83421	2.60003	1.27384	1.99954	1.61394	1.60084	1.1853	2.02301	1.55396	1.25456	6.80511	6.03808	7.06468	8.78643	5.86042	7.89015	7.71998	7.13667	9.37437
2.83333	1.79226	1.95698	1.76929	2.81731	2.56109	1.26472	1.98084	1.59942	1.58813	1.17348	2.00539	1.53112	1.22941	6.80532	6.06305	7.11331	8.83655	5.88562	7.91317	7.73828	7.20437	9.42516
2.86667	1.76102	1.92503	1.74414	2.80053	2.52369	1.25588	1.9625	1.58517	1.57569	1.16212	1.98808	1.50932	1.20551	6.80539	6.08532	7.15869	8.88347	5.90782	7.93323	7.75417	7.27157	9.47298
2.9	1.73195	1.89481	1.72007	2.78377	2.48768	1.24727	1.94439	1.57114	1.56347	1.15117	1.97099	1.48848	1.1828	6.80533	6.10465	7.20029	8.92683	5.9267	7.95014	7.76743	7.3386	9.51739
2.93333	1.70509	1.8663	1.69703	2.76692	2.45287	1.23883	1.92635	1.55724	1.55142	1.14057	1.95402	1.46853	1.16123	6.80514	6.12084	7.23758	8.96627	5.94193	7.96371	7.77785	7.40582	9.55798
2.96667	1.68045	1.83946	1.67493	2.74988	2.4191	1.2305	1.90825	1.54341	1.53948	1.13027	1.93708	1.4494	1.14074	6.80481	6.13366	7.27005	9.00144	5.95319	7.97377	7.78521	7.47355	9.5943
3	1.65804	1.81428	1.65371	2.73254	2.38622	1.22224	1.88996	1.52957	1.52762	1.12022	1.92007	1.43102	1.1213	6.80435	6.14291	7.29716	9.03197	5.96015	7.98013	7.7893	7.54213	9.62593
3.03333	1.63717	1.79042	1.63335	2.7153	2.35415	1.21409	1.87164	1.51588	1.51593	1.11043	1.90308	1.4132	1.10268	6.80375	6.14837	7.31841	9.05753	5.96251	7.98261	7.7899	7.61214	9.65243
3.06667	1.61713	1.76754	1.61385	2.69862	2.32293	1.20611	1.85359	1.50255	1.50454	1.10096	1.88629	1.39581	1.0847	6.80301	6.14982	7.33326	9.07774	5.95992	7.98104	7.78679	7.68564	9.67339
3.1	1.59788	1.74561	1.59517	2.68245	2.29256	1.19832	1.83583	1.48955	1.49346	1.09181	1.86971	1.37885	1.06733	6.79968	6.14601	7.34119	9.09226	5.95154	7.97522	7.77779	7.76252	9.68836
3.13333	1.57939	1.72458	1.57724	2.66675	2.26303	1.19072	1.81837	1.47688	1.48265	1.08295	1.85336	1.36234	1.05057	6.78399	6.13278	7.34162	9.10073	5.93667	7.96563	7.75511	7.84208	9.69693
3.16667	1.56164	1.70438	1.56003	2.65147	2.23434	1.1833	1.80124	1.46452	1.47212	1.07437	1.83727	1.34628	1.03439	6.75567	6.11029	7.32605	9.1028	5.91568	7.95293	7.71886	7.92363	9.69866
3.2	1.54461	1.68499	1.54348	2.63657	2.2065	1.17607	1.78444	1.45246	1.46184	1.06608	1.82145	1.33068	1.01878	6.71557	6.07917	7.28995	9.09462	5.88892	7.93723	7.67007	8.00648	9.69557
3.23333	1.52826	1.66634	1.52755	2.622	2.17948	1.16904	1.768	1.44068	1.45181	1.05804	1.80592	1.31555	1.00371	6.66453	6.04007	7.23484	9.07155	5.85677	7.91865	7.60976	8.08995	9.69106
3.26667	1.51257	1.64839	1.51219	2.60772	2.1533	1.1622	1.75193	1.42918	1.44202	1.05026	1.7907	1.3009	0.989173	6.6034	5.99362	7.16223	9.03453	5.8196	7.8973	7.53894	8.17335	9.68519
3.3	1.49752	1.63109	1.49734	2.59368	2.12794	1.15555	1.73624	1.41792	1.43244	1.04272	1.7758	1.28674	0.975151	6.53303	5.94046	7.07363	8.98455	5.77776	7.8733	7.45864	8.256	9.67798
3.33333	1.48307	1.6144	1.48296	2.57983	2.10341	1.1491	1.72097	1.40691	1.42307	1.03541	1.76126	1.27307	0.961625	6.45425	5.88123	6.97055	8.92257	5.73162	7.84677	7.36986	8.33723	9.66945
3.36667	1.46921	1.59827	1.46901	2.56614	2.0797	1.14285	1.70611	1.39613	1.41389	1.02832	1.74708	1.25991	0.948579	6.36792	5.81656	6.85448	8.84958	5.68154	7.81782	7.27361	8.41635	9.65962
3.4	1.4559	1.58264	1.45543	2.55256	2.0568	1.1368	1.6917	1.38557	1.40489	1.02144	1.73329	1.24726	0.935995	6.27488	5.74709	6.72693	8.76657	5.62788	7.78657	7.17089	8.49269	9.64852
3.43333	1.44312	1.56748	1.44217	2.53904	2.03471	1.13096	1.67774	1.37521	1.39607	1.01475	1.7199	1.23513	0.923856	6.17597	5.67344	6.5894	8.6745	5.57101	7.75312	7.06271	8.56557	9.63618
3.46667	1.43085	1.55273	1.42919	2.52553	2.01343	1.12531	1.66426	1.36503	1.3874	1.00826	1.70694	1.22353	0.912146	6.07203	5.59626	6.44339	8.57435	5.51126	7.71759	6.95006	8.63434	9.62261
3.5	1.41905	1.53835	1.41644	2.51201	1.99296	1.11987	1.65127	1.35503	1.37887	1.00193	1.69442	1.21246	0.900847	5.96391	5.51617	6.29039	8.4671	5.44901	7.68009	6.83393	8.69832	9.60784
3.53333	1.40771	1.52428	1.40388	2.49841	1.97328	1.11464	1.63878	1.3452	1.37048	0.995769	1.68236	1.20194	0.889943	5.85244	5.4338	6.1319	8.35373	5.3846	7.64074	6.71531	8.75685	9.5919
3.56667	1.3968	1.51049	1.39145	2.48469	1.9544	1.10962	1.62681	1.33551	1.3622	0.989761	1.67078	1.19198	0.879416	5.73848	5.34979	5.9694	8.23521	5.31839	7.59965	6.59519	8.80927	9.5748
3.6	1.38628	1.49693	1.3791	2.47082	1.93632	1.10481	1.61539	1.32595	1.35403	0.983894	1.6597	1.18257	0.869251	5.62287	5.26475	5.80439	8.11251	5.25073	7.55692	6.47456	8.85491	9.55657
3.63333	1.37615	1.48354	1.3668	2.45675	1.91902	1.10021	1.60452	1.31652	1.34596	0.978158	1.64913	1.17374	0.85943	5.50643	5.17933	5.63835	7.98661	5.18197	7.51267	6.35439	8.89311	9.53723
3.66667	1.36636	1.47028	1.35449	2.44242	1.90251	1.09583	1.59423	1.3072	1.33797	0.972542	1.63911	1.16549	0.849937	5.39002	5.09414	5.47277	7.85847	5.11247	7.46702	6.23567	8.92323	9.51681
3.7	1.3569	1.45711	1.34213	2.42781	1.88678	1.09167	1.58452	1.29797	1.33004	0.967035	1.62963	1.15782	0.840755	5.27448	5.00981	5.30913	7.72908	5.04256	7.42006	6.11935	8.9446	9.49533
3.73333	1.34774	1.44398	1.32966	2.41286	1.87183	1.08772	1.57542	1.28882	1.32218	0.961626	1.62073	1.15075	0.831868	5.16064	4.92696	5.1489	7.59939	4.9726	7.3719	6.00643	8.95658	9.47281
3.76667	1.33886	1.43084	1.31703	2.3974	1.85763	1.08397	1.5669	1.27973	1.31434	0.956324	1.6124	1.14426	0.823245	5.04934	4.84622	4.99358	7.47039	4.90293	7.32267	5.89785	8.95851	9.44928
3.8	1.33031	1.41766	1.30409	2.38068	1.84401	1.08031	1.55862	1.27064	1.30641	0.951236	1.60452	1.1382	0.814796	4.94142	4.76284	4.84463	7.34303	4.83389	7.27246	5.79459	8.94744	9.42476
3.83333	1.32207	1.40447	1.2909	2.36275	1.83091	1.07671	1.55056	1.26157	1.29841	0.94636	1.59704	1.13253	0.806511	4.83764	4.66988	4.70352	7.21828	4.76578	7.22128	5.69755	8.91422	9.39927
3.86667	1.31413	1.39132	1.27751	2.34381	1.81832	1.07319	1.54269	1.25252	1.29036	0.941678	1.58993	1.1272	0.798395	4.7296	4.56832	4.57174	7.09712	4.69218	7.15708	5.60103	8.85947	9.37284
3.9	1.30647	1.37823	1.26399	2.32403	1.80619	1.06974	1.53504	1.24352	1.28229	0.937168	1.58314	1.12218	0.790453	4.61203	4.45921	4.44716	6.97722	4.60927	7.07287	5.50109	8.78492	9.34548
3.93333	1.29907	1.36524	1.25042	2.30362	1.7945	1.06637	1.52759	1.23459	1.27424	0.932812	1.57666	1.11744	0.78269	4.48609	4.3436	4.31637	6.84625	4.51802	6.97046	5.39821	8.69227	9.31402
3.96667	1.29191	1.35239	1.23686	2.28275	1.78322	1.06308	1.52035	1.22573	1.26622	0.928589	1.57043	1.11295	0.775112	4.35295	4.22254	4.17894	6.70413	4.4194	6.85163	5.29287	8.58323	9.24985
4	1.28497	1.33971	1.22337	2.26161	1.77231	1.05988	1.51331	1.21698	1.25827	0.924479	1.56444	1.10867	0.767722	4.21378	4.09706	4.03601	6.55225	4.3144	6.71819	5.18556	8.4595	9.14875
4.03333	1.27825	1.32725	1.21003	2.2404	1.76175	1.05676	1.50648	1.20834	1.25042	0.920462	1.55864	1.10458	0.760527	4.06974	3.96822	3.88871	6.39201	4.20397	6.5719	5.07675	8.32277	9.01392
4.06667	1.27171	1.31502	1.19689	2.2193	1.75151	1.05374	1.49987	1.19984	1.24269	0.916519	1.553	1.10063	0.753531	3.92199	3.83705	3.73819	6.22479	4.0891	6.41455	4.96692	8.17472	8.84857
4.1	1.26535	1.30308	1.18403	2.19849	1.74156	1.05081	1.49346	1.19149	1.23512	0.91263	1.54749	1.09679	0.746739	3.77171	3.7046	3.58558	6.05198	3.97073	6.24791	4.85656	8.01704	8.65587
4.13333	1.25914	1.29145	1.17151	2.17817	1.73186	1.04798	1.48726	1.18331	1.22773	0.908774	1.54207	1.09304	0.740156	3.62004	3.5719	3.43201	5.87498	3.84983	6.07373	4.74613	7.8514	8.43902
4.16667	1.25306	1.28017	1.1594	2.15852	1.72239	1.04526	1.48127	1.17531	1.22055	0.904934	1.53672	1.08933	0.733788	3.46815	3.43998	3.27862	5.69517	3.72736	5.89376	4.63611	7.67948	8.20119
4.2	1.24711	1.26927	1.14776	2.13973	1.71312	1.04264	1.47549	1.16752	1.21361	0.901088	1.53139	1.08564	0.727638	3.31721	3.30988	3.12655	5.51392	3.60428	5.70976	4.52697	7.50293	7.94558
4.23333	1.24126	1.2588	1.13666	2.12197	1.70402	1.04012	1.46992	1.15995	1.20694	0.897218	1.52605	1.08193	0.721713	3.16837	3.18263	2.97691	5.33264	3.48154	5.52347	4.41919	7.32341	7.67535
4.26667	1.2355	1.24878	1.12616	2.10545	1.69505	1.03773	1.46457	1.15262	1.20056	0.893305	1.52068	1.07818	0.716017	3.02279	3.05926	2.83084	5.1527	3.36008	5.3366	4.31323	7.14257	7.39367
4.3	1.2298	1.23926	1.11634	2.09034	1.6862	1.03544	1.45943	1.14554	1.19451	0.889327	1.51523	1.07434	0.710555	2.88164	2.94081	2.68947	4.97547	3.24085	5.1509	4.20956	6.96208	7.10372
4.33333	1.22415	1.23026	1.10725	2.07683	1.67742	1.03328	1.4545	1.13874	1.1888	0.885267	1.50967	1.07039	0.705332	2.74606	2.82828	2.55391	4.80235	3.1248	4.96807	4.10865	6.78355	6.80866
4.36667	1.21854	1.22182	1.09896	2.0651	1.66869	1.03124	1.44978	1.13222	1.18348	0.881106	1.50397	1.06629	0.700353	2.61722	2.72271	2.4253	4.6347	3.01287	4.78983	4.01096	6.60864	6.51164
4.4	1.21294	1.21397	1.09154	2.05534	1.65998	1.02933	1.44528	1.12602	1.17857	0.876823	1.4981	1.06202	0.695623	2.49626	2.62513	2.30475	4.4739	2.90601	4.61789	3.91696	6.43897	6.21583
4.43333	1.20734	1.20676	1.08505	2.04773	1.65126	1.02754	1.44099	1.12013	1.1741	0.872399	1.49203	1.05753	0.691147	2.38436	2.53654	2.19338	4.32134	2.80514	4.45393	3.82711	6.27618	5.92437
4.46667	1.20172	1.20021	1.07955	2.04246	1.6425	1.02589	1.43692	1.11459	1.17009	0.867816	1.48572	1.0528	0.68693	2.28265	2.45797	2.09232	4.17838	2.7112	4.29965	3.74186	6.12187	5.64042
4.5	1.19607	1.19436	1.07512	2.03971	1.63368	1.02437	1.43306	1.1094	1.16657	0.863055	1.47913	1.0478	0.682978	2.1923	2.39043	2.00267	4.04639	2.62512	4.15673	3.66169	5.97767	5.36712
4.53333	1.1904	1.18906	1.07138	2.03833	1.62482	1.02293	1.4293	1.10445	1.16339	0.857898	1.47204	1.04229	0.679214	2.11446	2.33495	1.92556	3.92675	2.54784	4.02686	3.58704	5.84519	5.1076
4.56667	1.18474	1.1841	1.06793	2.03703	1.61602	1.0215	1.42553	1.09959	1.16036	0.852189	1.46428	1.03613	0.67556	2.05028	2.29104	1.8621	3.82082	2.48029	3.91169	3.51837	5.72395	4.86501
4.6	1.17911	1.17946	1.06473	2.03581	1.60727	1.02009	1.42177	1.09483	1.15747	0.846003	1.45596	1.0294	0.672015	2.0009	2.25045	1.8134	3.72998	2.42338	3.8129	3.45615	5.60263	4.64247
4.63333	1.1735	1.1751	1.06176	2.03466	1.59859	1.01869	1.41802	1.09017	1.15471	0.839414	1.44716	1.02219	0.668574	1.96014	2.21167	1.78056	3.65551	2.37297	3.72361	3.40036	5.47965	4.44311
4.66667	1.16793	1.17099	1.059	2.03357	1.58997	1.01732	1.41431	1.08561	1.15207	0.832495	1.43798	1.01458	0.665237	1.92101	2.17465	1.76264	3.58967	2.32428	3.63594	3.34714	5.35547	4.27006
4.7	1.1624	1.16712	1.05642	2.03253	1.58143	1.01597	1.41064	1.08116	1.14955	0.825319	1.4285	1.00665	0.662002	1.88349	2.13931	1.74791	3.52652	2.27728	3.54998	3.29548	5.23057	4.12644
4.73333	1.15691	1.16344	1.054	2.03154	1.57298	1.01465	1.40704	1.07682	1.14713	0.81796	1.41881	0.998503	0.658865	1.84755	2.10558	1.73428	3.46597	2.23193	3.46586	3.24538	5.1054	4.01276
4.76667	1.15149	1.15993	1.05172	2.03058	1.56461	1.01337	1.40352	1.07258	1.14481	0.81049	1.40901	0.990209	0.655826	1.81316	2.07341	1.72167	3.40795	2.18821	3.38367	3.19683	4.98041	3.90722
4.8	1.14612	1.15656	1.04954	2.02966	1.55635	1.01213	1.40009	1.06846	1.14258	0.802983	1.39918	0.981855	0.652881	1.7803	2.04271	1.71001	3.35238	2.1461	3.30355	3.1498	4.85606	3.80429
4.83333	1.14083	1.1533	1.04745	2.02876	1.54818	1.01092	1.39676	1.06445	1.14042	0.795511	1.38941	0.973527	0.650029	1.74894	2.01344	1.69921	3.29916	2.10555	3.22558	3.1043	4.73282	3.7041
4.86667	1.13561	1.15012	1.04542	2.02787	1.54013	1.00976	1.39356	1.06056	1.13833	0.788146	1.3798	0.965308	0.647268	1.71906	1.98552	1.6892	3.24823	2.06655	3.14988	3.06032	4.61112	3.6068
4.9	1.13048	1.14699	1.04343	2.02698	1.5322	1.00865	1.3905	1.05678	1.1363	0.78096	1.37044	0.957281	0.644595	1.69062	1.95889	1.6799	3.1995	2.02906	3.07657	3.01783	4.49144	3.51251
4.93333	1.12543	1.14389	1.04145	2.0261	1.52439	1.0076	1.38758	1.05313	1.13432	0.774026	1.3614	0.949531	0.642009	1.66361	1.93348	1.67123	3.1529	1.99306	3.00574	2.97684	4.37421	3.42138
4.96667	1.12049	1.14078	1.03947	2.0252	1.51672	1.00659	1.38483	1.04959	1.13238	0.767414	1.35279	0.942141	0.639506	1.63798	1.90923	1.66312	3.10833	1.95851	2.93751	2.93733	4.25988	3.33354
5	1.11564	1.13764	1.03745	2.02429	1.50918	1.00565	1.38227	1.04618	1.13048	0.761197	1.34468	0.935194	0.637086	1.61373	1.88606	1.65548	3.06573	1.92539	2.87198	2.89929	4.14892	3.24911
5.03333	1.11091	1.13444	1.03537	2.02335	1.50179	1.00477	1.37989	1.0429	1.12859	0.755445	1.33718	0.928775	0.634746	1.59082	1.86393	1.64824	3.025	1.89367	2.80927	2.86271	4.04175	3.16824
5.06667	1.10629	1.13114	1.03321	2.02237	1.49455	1.00396	1.37773	1.03974	1.12672	0.75023	1.33036	0.922965	0.632484	1.56923	1.84275	1.64132	2.98608	1.86333	2.74947	2.82758	3.93884	3.09106
5.1	1.1018	1.12772	1.03094	2.02136	1.48747	1.00322	1.37579	1.03672	1.12486	0.745623	1.32432	0.917847	0.630297	1.54892	1.82247	1.63465	2.94887	1.83433	2.69269	2.7939	3.84061	3.0177
5.13333	1.09744	1.12415	1.02855	2.0203	1.48056	1.00255	1.37409	1.03382	1.12299	0.741694	1.31914	0.913506	0.628185	1.52988	1.80302	1.62815	2.91331	1.80664	2.63905	2.76164	3.74753	2.9483
5.16667	1.09322	1.12041	1.026	2.01918	1.47382	1.00196	1.37264	1.03106	1.12111	0.738514	1.31491	0.910022	0.626144	1.51207	1.78433	1.62174	2.8793	1.78024	2.58864	2.73081	3.66003	2.88299
5.2	1.08914	1.11646	1.02328	2.018	1.46726	1.00145	1.37145	1.02844	1.11921	0.736152	1.31172	0.907479	0.624172	1.49547	1.76635	1.61534	2.84678	1.75511	2.54157	2.70139	3.57854	2.82189
5.23333	1.08521	1.11227	1.02035	2.01674	1.46088	1.00103	1.37055	1.02595	1.11727	0.73468	1.30965	0.905959	0.622268	1.48006	1.749	1.60888	2.81565	1.73121	2.49795	2.67337	3.50352	2.76516
5.26667	1.08143	1.10781	1.01718	2.01521	1.45468	1.00071	1.36991	1.02361	1.11531	0.734055	1.30865	0.90545	0.62043	1.4658	1.73222	1.60227	2.78585	1.70851	2.45788	2.64674	3.43539	2.7129
5.3	1.07769	1.10299	1.01358	2.01225	1.4485	1.00058	1.36935	1.02137	1.11335	0.733645	1.30781	0.905416	0.61866	1.45267	1.71595	1.59546	2.75728	1.687	2.42146	2.62149	3.3746	2.66527
5.33333	1.07399	1.09783	1.00958	2.00781	1.44233	1.00064	1.36882	1.01923	1.11142	0.733329	1.30699	0.905733	0.616952	1.44065	1.70013	1.58835	2.72988	1.66663	2.38878	2.5976	3.32155	2.62239
5.36667	1.07034	1.09238	1.00521	2.00202	1.43619	1.00086	1.36834	1.01718	1.1095	0.733099	1.30619	0.906364	0.615304	1.42963	1.68475	1.58087	2.70348	1.64694	2.35829	2.57463	3.27279	2.5844
5.4	1.06673	1.08667	1.00054	1.99502	1.43009	1.00123	1.36788	1.01521	1.1076	0.732945	1.3054	0.907273	0.613711	1.41918	1.6698	1.57311	2.67758	1.62765	2.32884	2.55223	3.22572	2.55142
5.43333	1.06318	1.08074	0.995595	1.98694	1.42404	1.00172	1.36745	1.01332	1.10572	0.732856	1.30463	0.908423	0.61217	1.40919	1.65528	1.56529	2.65213	1.60877	2.30043	2.53042	3.18033	2.52328
5.46667	1.05968	1.07463	0.990435	1.97794	1.41805	1.00233	1.36704	1.01149	1.10386	0.732824	1.30387	0.909779	0.610675	1.39965	1.64117	1.55743	2.62716	1.59032	2.27302	2.50919	3.13658	2.49719
5.5	1.05625	1.06839	0.985102	1.96814	1.41215	1.00303	1.36666	1.00972	1.10202	0.732838	1.30311	0.911305	0.609224	1.39054	1.62747	1.54954	2.60269	1.57231	2.2466	2.48853	3.09444	2.47241
5.53333	1.05288	1.06204	0.979643	1.95768	1.40634	1.0038	1.36629	1.00799	1.10019	0.732889	1.30237	0.912966	0.607812	1.38183	1.61416	1.54165	2.57876	1.55476	2.22113	2.46844	3.05389	2.44888
5.56667	1.04958	1.05563	0.974107	1.9467	1.40064	1.00462	1.36593	1.00631	1.09838	0.732967	1.30163	0.914724	0.606434	1.37351	1.60124	1.53377	2.5554	1.53769	2.1966	2.44892	3.01488	2.42652
5.6	1.04635	1.0492	0.968537	1.93534	1.39506	1.00548	1.36557	1.00466	1.0966	0.733062	1.3009	0.916545	0.605088	1.36557	1.5887	1.52593	2.53262	1.52111	2.17299	2.42997	2.9774	2.40528
5.63333	1.0432	1.04278	0.962982	1.92373	1.38961	1.00635	1.36522	1.00303	1.09482	0.733164	1.30017	0.918394	0.603768	1.35797	1.57653	1.51814	2.51047	1.50504	2.15027	2.41158	2.94141	2.38509
5.66667	1.04014	1.03642	0.957488	1.91202	1.38432	1.00722	1.36487	1.00142	1.09307	0.733265	1.29944	0.920233	0.602471	1.3507	1.56472	1.51042	2.48897	1.4895	2.12842	2.39375	2.90688	2.36588
5.7	1.03716	1.03015	0.9521	1.90033	1.37918	1.00806	1.36452	0.999819	1.09134	0.733354	1.29872	0.922029	0.601193	1.34373	1.55327	1.50279	2.46815	1.4745	2.10741	2.37648	2.87378	2.3476
5.73333	1.03428	1.02401	0.946865	1.88881	1.37422	1.00887	1.36415	0.998215	1.08962	0.733422	1.29799	0.923745	0.599929	1.33706	1.54216	1.49527	2.44804	1.46006	2.08723	2.35976	2.84209	2.33017
5.76667	1.03149	1.01804	0.941829	1.8776	1.36944	1.00961	1.36378	0.996603	1.08792	0.733459	1.29727	0.925347	0.598676	1.33066	1.53139	1.48788	2.42867	1.44619	2.06786	2.34359	2.81177	2.31353
5.8	1.0288	1.01228	0.937038	1.86682	1.36487	1.01027	1.36338	0.994973	1.08624	0.733457	1.29654	0.926798	0.59743	1.3245	1.52094	1.48063	2.41007	1.43292	2.04926	2.32797	2.78279	2.29763
5.83333	1.02622	1.00676	0.932537	1.85661	1.36051	1.01084	1.36297	0.99332	1.08457	0.733404	1.2958	0.928063	0.596187	1.31858	1.51081	1.47355	2.39226	1.42025	2.03142	2.3129	2.75513	2.28239
5.86667	1.02374	1.00153	0.928373	1.84712	1.35638	1.01129	1.36253	0.991633	1.08293	0.733293	1.29506	0.929108	0.594942	1.31287	1.501	1.46666	2.37527	1.40821	2.01433	2.29836	2.72875	2.26775
5.9	1.02138	0.99662	0.924591	1.83847	1.3525	1.01161	1.36206	0.989905	1.0813	0.733113	1.29431	0.929897	0.593692	1.30734	1.49148	1.45997	2.35914	1.39681	1.99794	2.28436	2.70363	2.25365
5.93333	1.01914	0.992072	0.921237	1.83081	1.34886	1.01177	1.36156	0.988129	1.07969	0.732854	1.29356	0.930395	0.592433	1.30199	1.48226	1.4535	2.34389	1.38607	1.98225	2.2709	2.67973	2.24002
5.96667	1.01702	0.987923	0.918356	1.82426	1.3455	1.01176	1.36103	0.986295	1.0781	0.732509	1.29279	0.930567	0.59116	1.29679	1.47332	1.44728	2.32954	1.376	1.96723	2.25797	2.65703	2.2268
6	1.01503	0.984211	0.915994	1.81897	1.34242	1.01156	1.36045	0.984396	1.07652	0.732067	1.29201	0.930378	0.58987	1.29172	1.46466	1.44131	2.31614	1.36662	1.95287	2.24556	2.6355	2.21393
6.03333	1.01311	0.98076	0.913933	1.81441	1.3395	1.01116	1.35984	0.982442	1.07496	0.731516	1.29118	0.92993	0.588567	1.28676	1.45627	1.43562	2.3037	1.35795	1.93913	2.23369	2.61511	2.20134
6.06667	1.01121	0.977368	0.911922	1.80996	1.33663	1.01056	1.3592	0.980447	1.0734	0.730852	1.29027	0.929354	0.587259	1.28189	1.44814	1.43023	2.29226	1.35	1.92599	2.22234	2.59583	2.18897
6.1	1.00933	0.974033	0.90996	1.80564	1.3338	1.00977	1.35853	0.978412	1.07184	0.73008	1.28928	0.928652	0.585945	1.27709	1.44022	1.42515	2.28185	1.34279	1.91345	2.2115	2.57736	2.17676
6.13333	1.00747	0.970754	0.908046	1.80143	1.33101	1.0088	1.35784	0.976341	1.07029	0.729203	1.28821	0.92783	0.584627	1.27233	1.43241	1.42041	2.27249	1.33628	1.90144	2.20116	2.55927	2.16464
6.16667	1.00562	0.967531	0.906179	1.79732	1.32826	1.00765	1.35712	0.974234	1.06875	0.728224	1.28707	0.926891	0.583306	1.26761	1.42468	1.41602	2.26408	1.33002	1.88965	2.19105	2.54155	2.15255
6.2	1.0038	0.964362	0.904358	1.79333	1.32555	1.00633	1.35637	0.972093	1.06721	0.727148	1.28585	0.92584	0.581981	1.26292	1.41704	1.41187	2.2559	1.32389	1.87803	2.18111	2.5242	2.14043
6.23333	1.00199	0.961246	0.902581	1.78943	1.32289	1.00486	1.35561	0.96992	1.06568	0.725978	1.28457	0.924682	0.580653	1.25828	1.40948	1.40777	2.24783	1.31789	1.86655	2.17133	2.5072	2.12823
6.26667	1.00021	0.958183	0.900847	1.78564	1.32026	1.00322	1.35482	0.967717	1.06415	0.724719	1.28323	0.923419	0.579322	1.25367	1.40201	1.40372	2.23986	1.31202	1.85523	2.16171	2.49055	2.11605
6.3	0.998442	0.955171	0.899154	1.78194	1.31767	1.00144	1.354	0.965486	1.06263	0.723372	1.28182	0.922057	0.57799	1.2491	1.39462	1.39972	2.232	1.30627	1.84406	2.15225	2.47424	2.10393
6.33333	0.996695	0.952209	0.897502	1.77833	1.31512	0.999517	1.35317	0.963228	1.06111	0.721944	1.28035	0.9206	0.576657	1.24457	1.38732	1.39577	2.22425	1.30065	1.83304	2.14295	2.45826	2.09188
6.36667	0.994968	0.949296	0.89589	1.77482	1.31261	0.997459	1.35231	0.960945	1.0596	0.720436	1.27883	0.919052	0.575322	1.24009	1.3801	1.39187	2.2166	1.29515	1.82217	2.1338	2.44261	2.07988
6.4	0.99326	0.946431	0.894315	1.77139	1.31014	0.995275	1.35144	0.958639	1.0581	0.718852	1.27726	0.917417	0.573988	1.23564	1.37296	1.38802	2.20906	1.28976	1.81145	2.1248	2.42727	2.06796
6.43333	0.991572	0.943614	0.892777	1.76804	1.30771	0.99297	1.35054	0.956311	1.0566	0.717198	1.27564	0.9157	0.572654	1.23124	1.3659	1.38422	2.20163	1.28449	1.80088	2.11595	2.41225	2.0561
6.46667	0.989904	0.940842	0.891275	1.76478	1.30531	0.990552	1.34963	0.953964	1.05511	0.715475	1.27397	0.913904	0.57132	1.22688	1.35893	1.38047	2.1943	1.27934	1.79045	2.10724	2.39752	2.04432
6.5	0.988256	0.938116	0.889807	1.76159	1.30294	0.988027	1.34869	0.951598	1.05363	0.713687	1.27226	0.912035	0.569988	1.22256	1.35204	1.37677	2.18709	1.27429	1.78016	2.09868	2.38309	2.03261
6.53333	0.986629	0.935434	0.888372	1.75847	1.30062	0.985402	1.34774	0.949216	1.05216	0.711839	1.27051	0.910095	0.568658	1.21829	1.34524	1.37312	2.17998	1.26935	1.77001	2.09025	2.36894	2.02098
6.56667	0.985021	0.932794	0.886969	1.75543	1.29833	0.982685	1.34678	0.94682	1.05069	0.709934	1.26872	0.90809	0.567331	1.21406	1.33851	1.36951	2.17298	1.26452	1.76001	2.08196	2.35507	2.00944
6.6	0.983434	0.930197	0.885597	1.75245	1.29607	0.979881	1.34579	0.94441	1.04923	0.707975	1.2669	0.906023	0.566006	1.20988	1.33187	1.36596	2.16608	1.25979	1.75015	2.07381	2.34147	1.99798
6.63333	0.981867	0.927641	0.884254	1.74954	1.29385	0.976999	1.34479	0.94199	1.04777	0.705967	1.26505	0.903898	0.564685	1.20574	1.32531	1.36245	2.1593	1.25516	1.74042	2.06578	2.32814	1.9866
6.66667	0.980321	0.925124	0.882939	1.74669	1.29166	0.974044	1.34378	0.939559	1.04633	0.703912	1.26317	0.901721	0.563367	1.20165	1.31883	1.35899	2.15263	1.25063	1.73084	2.05788	2.31506	1.97532
6.7	0.978795	0.922647	0.881651	1.7439	1.2895	0.971024	1.34275	0.937121	1.04489	0.701814	1.26126	0.899494	0.562054	1.1976	1.31243	1.35558	2.14606	1.24619	1.72139	2.05011	2.30223	1.96413
6.73333	0.977291	0.920208	0.880388	1.74116	1.28738	0.967946	1.34171	0.934677	1.04346	0.699677	1.25934	0.897223	0.560747	1.1936	1.30611	1.35222	2.13961	1.24185	1.71207	2.04246	2.28963	1.95304
6.76667	0.975807	0.917805	0.879151	1.73847	1.28529	0.964816	1.34065	0.932228	1.04204	0.697504	1.25739	0.894911	0.559444	1.18965	1.29987	1.3489	2.13326	1.2376	1.70289	2.03494	2.27727	1.94204
6.8	0.974344	0.915439	0.877936	1.73583	1.28323	0.961641	1.33959	0.929777	1.04063	0.695299	1.25543	0.892562	0.558148	1.18575	1.29371	1.34563	2.12703	1.23344	1.69384	2.02752	2.26514	1.93115
6.83333	0.972903	0.913107	0.876744	1.73324	1.2812	0.958427	1.33851	0.927324	1.03922	0.693066	1.25346	0.890181	0.556859	1.1819	1.28764	1.34241	2.1209	1.22937	1.68493	2.02023	2.25322	1.92037
6.86667	0.971482	0.91081	0.875572	1.73069	1.2792	0.955183	1.33742	0.924872	1.03782	0.690807	1.25147	0.887771	0.555576	1.17809	1.28164	1.33923	2.11489	1.22538	1.67614	2.01304	2.24151	1.90969
6.9	0.970084	0.908545	0.87442	1.72817	1.27723	0.951914	1.33632	0.922422	1.03644	0.688527	1.24948	0.885337	0.554301	1.17434	1.27572	1.33611	2.10899	1.22148	1.66748	2.00597	2.23001	1.89912
6.93333	0.968706	0.906313	0.873287	1.72569	1.27529	0.948628	1.33521	0.919975	1.03506	0.68623	1.24749	0.882883	0.553034	1.17064	1.26988	1.33302	2.1032	1.21765	1.65895	1.999	2.2187	1.88867
6.96667	0.96735	0.904111	0.87217	1.72325	1.27338	0.945331	1.3341	0.917535	1.03369	0.683917	1.24549	0.880413	0.551776	1.16699	1.26412	1.32999	2.09752	1.2139	1.65054	1.99213	2.20758	1.87833
7	0.966016	0.901939	0.87107	1.72083	1.2715	0.942029	1.33297	0.915101	1.03233	0.681594	1.2435	0.877932	0.550528	1.16339	1.25844	1.327	2.09195	1.21022	1.64227	1.98537	2.19664	1.86812
7.03333	0.964704	0.899796	0.869985	1.71844	1.26965	0.938731	1.33184	0.912677	1.03098	0.679263	1.24151	0.875442	0.549288	1.15984	1.25283	1.32405	2.0865	1.20662	1.63411	1.97871	2.18587	1.85802
7.06667	0.963414	0.897682	0.868913	1.71608	1.26782	0.935442	1.3307	0.910262	1.02964	0.676928	1.23953	0.872949	0.54806	1.15634	1.24731	1.32116	2.08116	1.20309	1.62608	1.97214	2.17527	1.84805
7.1	0.962146	0.895594	0.867854	1.71373	1.26603	0.932169	1.32956	0.90786	1.02831	0.674592	1.23757	0.870456	0.546841	1.1529	1.24186	1.3183	2.07593	1.19963	1.61817	1.96566	2.16482	1.83821
7.13333	0.9609	0.893532	0.866806	1.7114	1.26426	0.928919	1.32841	0.905472	1.02698	0.672259	1.23561	0.867968	0.545635	1.14952	1.23649	1.3155	2.07081	1.19623	1.61038	1.95928	2.15453	1.8285
7.16667	0.959676	0.891495	0.865768	1.70909	1.26251	0.925699	1.32726	0.903099	1.02567	0.669933	1.23368	0.865488	0.544439	1.14618	1.23119	1.31273	2.06581	1.19289	1.60271	1.95298	2.14438	1.81893
7.2	0.958475	0.889483	0.864739	1.70678	1.26079	0.922515	1.3261	0.900743	1.02437	0.667616	1.23176	0.863021	0.543257	1.14291	1.22597	1.31002	2.06091	1.18962	1.59516	1.94677	2.13437	1.80949
7.23333	0.957296	0.887493	0.863718	1.70448	1.2591	0.919375	1.32494	0.898406	1.02308	0.665313	1.22986	0.86057	0.542087	1.13969	1.22083	1.30734	2.05614	1.18641	1.58772	1.94064	2.12449	1.80019
7.26667	0.95614	0.885525	0.862703	1.70219	1.25743	0.916284	1.32378	0.896089	1.0218	0.663026	1.22799	0.858141	0.54093	1.13652	1.21577	1.30472	2.05147	1.18325	1.58041	1.93459	2.11472	1.79103
7.3	0.955007	0.883579	0.861693	1.69989	1.25578	0.91325	1.32261	0.893793	1.02053	0.660759	1.22615	0.855736	0.539787	1.13341	1.21078	1.30213	2.04693	1.18015	1.5732	1.92862	2.10508	1.78202
7.33333	0.953896	0.881652	0.860688	1.6976	1.25416	0.91028	1.32144	0.891522	1.01927	0.658516	1.22435	0.85336	0.538659	1.13036	1.20587	1.29959	2.04249	1.1771	1.56611	1.92273	2.09554	1.77315
7.36667	0.952809	0.879745	0.859686	1.6953	1.25256	0.907379	1.32028	0.889275	1.01802	0.6563	1.22257	0.851017	0.537545	1.12737	1.20103	1.2971	2.03817	1.1741	1.55913	1.9169	2.0861	1.76444
7.4	0.951744	0.877855	0.858685	1.69299	1.25098	0.904556	1.31911	0.887055	1.01679	0.654113	1.22084	0.848711	0.536447	1.12444	1.19627	1.29465	2.03397	1.17114	1.55227	1.91115	2.07675	1.75588
7.43333	0.950703	0.875983	0.857686	1.69067	1.24943	0.901815	1.31794	0.884863	1.01556	0.651961	1.21914	0.846446	0.535365	1.12156	1.19158	1.29224	2.02988	1.16824	1.54551	1.90547	2.06749	1.74747
7.46667	0.949686	0.874127	0.856685	1.68834	1.24789	0.899166	1.31678	0.882702	1.01435	0.649845	1.21749	0.844226	0.534299	1.11875	1.18697	1.28987	2.0259	1.16537	1.53886	1.89984	2.05831	1.73923
7.5	0.948691	0.872287	0.855683	1.68598	1.24638	0.896612	1.31561	0.880571	1.01315	0.64777	1.21588	0.842055	0.533251	1.11599	1.18243	1.28755	2.02205	1.16255	1.53232	1.89429	2.0492	1.73115
7.53333	0.947721	0.87046	0.854678	1.68361	1.24489	0.894163	1.31445	0.878474	1.01195	0.645738	1.21432	0.839937	0.532219	1.1133	1.17797	1.28527	2.0183	1.15976	1.52589	1.88879	2.04016	1.72323
7.56667	0.946774	0.868647	0.853669	1.68122	1.24342	0.891824	1.3133	0.876412	1.01078	0.643753	1.21281	0.837876	0.531206	1.11067	1.17357	1.28304	2.01468	1.15701	1.51957	1.88335	2.03117	1.71548
7.6	0.945851	0.866846	0.852655	1.67879	1.24197	0.889601	1.31214	0.874386	1.00961	0.641819	1.21136	0.835877	0.530211	1.1081	1.16926	1.28084	2.01117	1.1543	1.51334	1.87796	2.02224	1.7079
7.63333	0.944951	0.865056	0.851635	1.67634	1.24053	0.887502	1.311	0.872397	1.00845	0.639939	1.20997	0.833942	0.529235	1.10559	1.16501	1.27869	2.00778	1.15162	1.50722	1.87263	2.01335	1.70049
7.66667	0.944076	0.863277	0.850607	1.67385	1.23912	0.885534	1.30985	0.870449	1.00731	0.638115	1.20863	0.832077	0.528279	1.10314	1.16084	1.27658	2.0045	1.14896	1.50121	1.86734	2.00449	1.69326
7.7	0.943225	0.861507	0.84957	1.67133	1.23772	0.883702	1.30872	0.868541	1.00618	0.636352	1.20736	0.830285	0.527342	1.10076	1.15675	1.27452	2.00134	1.14634	1.49529	1.8621	1.99566	1.68621
7.73333	0.942399	0.859745	0.848524	1.66877	1.23635	0.882013	1.30759	0.866676	1.00507	0.634653	1.20616	0.828569	0.526426	1.09844	1.15272	1.27249	1.9983	1.14374	1.48948	1.85691	1.98686	1.67934
7.76667	0.941596	0.857991	0.847466	1.66617	1.23498	0.880475	1.30646	0.864855	1.00396	0.63302	1.20502	0.826935	0.525532	1.09619	1.14877	1.27051	1.99538	1.14116	1.48376	1.85176	1.97807	1.67265
7.8	0.940819	0.856243	0.846397	1.66352	1.23364	0.879094	1.30535	0.863079	1.00287	0.631458	1.20396	0.825386	0.524658	1.094	1.14489	1.26857	1.99257	1.1386	1.47814	1.84665	1.96929	1.66616
7.83333	0.940066	0.854501	0.845314	1.66082	1.23231	0.877876	1.30424	0.861351	1.00179	0.629969	1.20297	0.823927	0.523807	1.09188	1.14108	1.26667	1.98988	1.13607	1.47262	1.84157	1.96052	1.65985
7.86667	0.939337	0.852763	0.844217	1.65807	1.231	0.876828	1.30315	0.859672	1.00073	0.628557	1.20206	0.82256	0.522979	1.08983	1.13734	1.26481	1.98731	1.13354	1.4672	1.83653	1.95174	1.65373
7.9	0.938634	0.851029	0.843104	1.65527	1.2297	0.875956	1.30206	0.858043	0.999679	0.627226	1.20123	0.82129	0.522173	1.08784	1.13367	1.26299	1.98486	1.13104	1.46186	1.83153	1.94294	1.64781
7.93333	0.937956	0.849298	0.841974	1.65241	1.22842	0.875268	1.30098	0.856467	0.998641	0.625977	1.20048	0.820121	0.521391	1.08592	1.13007	1.26121	1.98253	1.12854	1.45663	1.82655	1.93413	1.64209
7.96667	0.937302	0.847568	0.840827	1.64948	1.22715	0.87477	1.29992	0.854943	0.997618	0.624816	1.19982	0.819057	0.520634	1.08406	1.12655	1.25947	1.98032	1.12606	1.45148	1.8216	1.92529	1.63656
8	0.936674	0.845839	0.83966	1.6465	1.22589	0.874468	1.29887	0.853475	0.996609	0.623744	1.19924	0.818102	0.5199	1.08228	1.12309	1.25778	1.97823	1.12358	1.44643	1.81667	1.91641	1.63125
8.03333	0.936066	0.844114	0.838478	1.64346	1.22465	0.874285	1.29782	0.852035	0.995612	0.622726	1.19876	0.817213	0.519185	1.08056	1.11971	1.25612	1.97625	1.12111	1.44147	1.81177	1.9075	1.62613
8.06667	0.935471	0.842396	0.837285	1.64037	1.22344	0.874137	1.29677	0.850596	0.994627	0.621723	1.19837	0.816343	0.518478	1.07892	1.11638	1.2545	1.9744	1.11864	1.43659	1.80688	1.89857	1.62123
8.1	0.934889	0.840685	0.836081	1.63724	1.22224	0.874022	1.29572	0.849159	0.993653	0.620735	1.19806	0.815491	0.517781	1.07732	1.11309	1.25293	1.97267	1.11618	1.43181	1.80203	1.88962	1.61654
8.13333	0.93432	0.838982	0.834868	1.63407	1.22107	0.87394	1.29466	0.847723	0.992691	0.619761	1.19784	0.814657	0.517093	1.07574	1.10982	1.25139	1.97106	1.11373	1.42711	1.79722	1.88065	1.61206
8.16667	0.933763	0.837286	0.833646	1.63086	1.21991	0.87389	1.29361	0.846291	0.991739	0.618802	1.1977	0.813842	0.516414	1.07419	1.10657	1.24989	1.96956	1.11131	1.4225	1.79246	1.87167	1.6078
8.2	0.933218	0.835599	0.832416	1.62762	1.21877	0.87387	1.29255	0.844861	0.990798	0.617856	1.19763	0.813043	0.515743	1.07265	1.10335	1.24841	1.96819	1.10891	1.41797	1.78776	1.86269	1.6037
8.23333	0.932684	0.83392	0.831179	1.62433	1.21765	0.873879	1.29149	0.843435	0.989867	0.616924	1.19764	0.81226	0.515082	1.07113	1.10015	1.24694	1.9669	1.10653	1.41353	1.7831	1.85371	1.59967
8.26667	0.932162	0.83225	0.829934	1.62102	1.21655	0.873915	1.29043	0.842013	0.988946	0.616004	1.19772	0.811494	0.514428	1.06963	1.09697	1.24548	1.96563	1.10417	1.40917	1.7785	1.84472	1.59571
8.3	0.93165	0.830588	0.828684	1.61768	1.21546	0.873979	1.28937	0.840597	0.988035	0.615098	1.19786	0.810743	0.513783	1.06815	1.09382	1.24404	1.9644	1.10184	1.4049	1.77395	1.83575	1.59182
8.33333	0.931148	0.828936	0.827429	1.6143	1.21439	0.874067	1.28831	0.839185	0.987133	0.614204	1.19808	0.810006	0.513147	1.06669	1.09069	1.24261	1.96319	1.09952	1.4007	1.76944	1.82679	1.588
8.36667	0.930656	0.827292	0.826169	1.6109	1.21333	0.87418	1.28725	0.83778	0.98624	0.613322	1.19835	0.809285	0.512518	1.06525	1.08759	1.2412	1.96201	1.09723	1.39658	1.76498	1.81784	1.58423
8.4	0.930173	0.825658	0.824905	1.60748	1.21229	0.874316	1.28618	0.83638	0.985356	0.612452	1.19868	0.808576	0.511897	1.06382	1.08452	1.2398	1.96085	1.09495	1.39255	1.76057	1.80891	1.58054
8.43333	0.929699	0.824034	0.823639	1.60403	1.21127	0.874474	1.28511	0.834988	0.984481	0.611594	1.19907	0.807881	0.511283	1.06241	1.08147	1.23842	1.95972	1.0927	1.38857	1.7562	1.8	1.5769
8.46667	0.929234	0.822419	0.82237	1.60056	1.21025	0.874652	1.28405	0.833604	0.983614	0.610747	1.19951	0.807199	0.510677	1.06102	1.07845	1.23705	1.95861	1.09047	1.38465	1.75187	1.79112	1.57333
8.5	0.928777	0.820815	0.821099	1.59707	1.20925	0.87485	1.28298	0.832228	0.982755	0.60991	1.19999	0.806529	0.510079	1.05965	1.07545	1.23569	1.95753	1.08826	1.38077	1.74759	1.78227	1.56982
8.53333	0.928327	0.819221	0.819827	1.59357	1.20827	0.875066	1.28191	0.83086	0.981904	0.609084	1.20053	0.805871	0.509487	1.0583	1.07249	1.23435	1.95647	1.08607	1.37693	1.74335	1.77345	1.56636
8.56667	0.927885	0.817638	0.818555	1.59005	1.20729	0.875299	1.28083	0.829502	0.98106	0.608268	1.2011	0.805224	0.508903	1.05696	1.06955	1.23303	1.95543	1.0839	1.37315	1.73916	1.76467	1.56297
8.6	0.927449	0.816066	0.817284	1.58652	1.20633	0.875548	1.27976	0.828153	0.980223	0.607462	1.20172	0.804587	0.508325	1.05564	1.06663	1.23171	1.95442	1.08175	1.36941	1.735	1.75594	1.55962
8.63333	0.92702	0.814504	0.816014	1.58298	1.20537	0.875811	1.27869	0.826815	0.979394	0.606666	1.20237	0.803961	0.507754	1.05433	1.06375	1.23041	1.95342	1.07962	1.36571	1.73088	1.74725	1.55634
8.66667	0.926598	0.812954	0.814746	1.57943	1.20443	0.876088	1.27761	0.825487	0.978571	0.605878	1.20306	0.803343	0.50719	1.05305	1.0609	1.22913	1.95244	1.07752	1.36206	1.7268	1.73861	1.5531
8.7	0.92618	0.811415	0.81348	1.57587	1.20349	0.876378	1.27653	0.824171	0.977754	0.6051	1.20378	0.802735	0.506632	1.05177	1.05807	1.22786	1.95148	1.07543	1.35845	1.72276	1.73003	1.54992
8.73333	0.925768	0.809888	0.812218	1.57231	1.20257	0.876678	1.27545	0.822867	0.976944	0.60433	1.20452	0.802136	0.50608	1.05052	1.05528	1.22661	1.95053	1.07336	1.35489	1.71876	1.72151	1.54679
8.76667	0.925361	0.808373	0.81096	1.56874	1.20165	0.876988	1.27438	0.821576	0.976139	0.603569	1.20529	0.801544	0.505534	1.04928	1.05252	1.22536	1.9496	1.07132	1.35137	1.71479	1.71305	1.54371
8.8	0.924958	0.80687	0.809707	1.56518	1.20074	0.877307	1.2733	0.820297	0.97534	0.602815	1.20608	0.80096	0.504994	1.04805	1.04978	1.22414	1.94869	1.06929	1.34789	1.71086	1.70465	1.54067
8.83333	0.924559	0.80538	0.808459	1.56161	1.19983	0.877634	1.27221	0.819032	0.974546	0.602069	1.20689	0.800382	0.50446	1.04684	1.04708	1.22292	1.94779	1.06729	1.34446	1.70696	1.69633	1.53768
8.86667	0.924164	0.803902	0.807218	1.55805	1.19893	0.877967	1.27113	0.817781	0.973758	0.60133	1.20772	0.799811	0.503931	1.04565	1.04441	1.22173	1.9469	1.0653	1.34107	1.70309	1.68808	1.53474
8.9	0.923772	0.802436	0.805983	1.5545	1.19804	0.878305	1.27005	0.816545	0.972974	0.600598	1.20855	0.799246	0.503408	1.04447	1.04177	1.22054	1.94602	1.06334	1.33773	1.69926	1.67991	1.53184
8.93333	0.923383	0.800984	0.804756	1.55095	1.19715	0.878647	1.26896	0.815324	0.972194	0.599873	1.2094	0.798686	0.50289	1.04331	1.03916	1.21937	1.94516	1.06139	1.33442	1.69545	1.67182	1.52898
8.96667	0.922996	0.799546	0.803538	1.54741	1.19627	0.878991	1.26788	0.814119	0.971419	0.599154	1.21025	0.798131	0.502377	1.04216	1.03659	1.21822	1.94431	1.05947	1.33116	1.69168	1.66382	1.52617
9	0.922611	0.79812	0.802328	1.54388	1.19539	0.879338	1.26679	0.81293	0.970648	0.598441	1.21111	0.79758	0.501869	1.04102	1.03404	1.21708	1.94346	1.05756	1.32794	1.68794	1.65591	1.52339
9.03333	0.922227	0.796709	0.801128	1.54036	1.19451	0.879685	1.2657	0.811757	0.969881	0.597734	1.21197	0.797033	0.501365	1.0399	1.03153	1.21595	1.94263	1.05568	1.32476	1.68423	1.64809	1.52066
9.06667	0.921845	0.795311	0.799939	1.53686	1.19364	0.880031	1.26462	0.810602	0.969117	0.597032	1.21282	0.796489	0.500866	1.03879	1.02906	1.21484	1.9418	1.05381	1.32162	1.68054	1.64037	1.51796
9.1	0.921464	0.793928	0.798761	1.53338	1.19277	0.880375	1.26353	0.809465	0.968356	0.596335	1.21367	0.795947	0.500372	1.03769	1.02662	1.21374	1.94098	1.05197	1.31852	1.67688	1.63275	1.51529
9.13333	0.921082	0.792559	0.797594	1.52992	1.1919	0.880716	1.26244	0.808346	0.967598	0.595643	1.21451	0.795408	0.499882	1.03661	1.02421	1.21266	1.94016	1.05014	1.31546	1.67325	1.62523	1.51267
9.16667	0.920701	0.791205	0.79644	1.52648	1.19103	0.881053	1.26135	0.807246	0.966842	0.594956	1.21534	0.794871	0.499396	1.03554	1.02183	1.21159	1.93935	1.04833	1.31244	1.66964	1.61783	1.51007
9.2	0.92032	0.789865	0.7953	1.52306	1.19016	0.881385	1.26025	0.806166	0.966089	0.594272	1.21615	0.794334	0.498914	1.03449	1.0195	1.21054	1.93855	1.04655	1.30946	1.66605	1.61054	1.50751
9.23333	0.919937	0.788541	0.794173	1.51966	1.18929	0.88171	1.25916	0.805105	0.965338	0.593593	1.21695	0.793799	0.498436	1.03344	1.01719	1.2095	1.93774	1.04478	1.30652	1.66249	1.60337	1.50498
9.26667	0.919553	0.787232	0.793061	1.51629	1.18841	0.882027	1.25807	0.804065	0.964589	0.592917	1.21772	0.793263	0.497962	1.03241	1.01493	1.20847	1.93694	1.04303	1.30362	1.65895	1.59631	1.50247
9.3	0.919168	0.785938	0.791965	1.51295	1.18754	0.882335	1.25697	0.803046	0.963842	0.592244	1.21848	0.792727	0.497491	1.03139	1.0127	1.20746	1.93614	1.04131	1.30076	1.65544	1.58938	1.5
9.33333	0.91878	0.784661	0.790884	1.50965	1.18666	0.882633	1.25588	0.802049	0.963095	0.591574	1.2192	0.79219	0.497023	1.03039	1.0105	1.20646	1.93534	1.0396	1.29794	1.65194	1.58259	1.49755
9.36667	0.91839	0.783399	0.78982	1.50637	1.18578	0.88292	1.25478	0.801073	0.96235	0.590906	1.2199	0.791651	0.496559	1.02939	1.00834	1.20548	1.93454	1.03791	1.29515	1.64846	1.57592	1.49513
9.4	0.917998	0.782153	0.788774	1.50313	1.1849	0.883195	1.25369	0.80012	0.961605	0.590241	1.22056	0.791111	0.496097	1.02841	1.00622	1.20451	1.93374	1.03624	1.2924	1.64501	1.56939	1.49273
9.43333	0.917601	0.780924	0.787746	1.49993	1.18401	0.883455	1.25259	0.799191	0.960861	0.589578	1.22119	0.790568	0.495639	1.02744	1.00414	1.20356	1.93294	1.03459	1.28969	1.64157	1.563	1.49036
9.46667	0.917202	0.779711	0.786736	1.49676	1.18312	0.883701	1.25149	0.798284	0.960118	0.588916	1.22178	0.790022	0.495183	1.02648	1.0021	1.20262	1.93213	1.03296	1.28701	1.63815	1.55675	1.48801
9.5	0.916798	0.778516	0.785746	1.49364	1.18222	0.883931	1.2504	0.797402	0.959374	0.588256	1.22233	0.789472	0.494729	1.02553	1.00009	1.2017	1.93132	1.03135	1.28437	1.63474	1.55065	1.48567
9.53333	0.91639	0.777337	0.784777	1.49056	1.18132	0.884144	1.2493	0.796545	0.95863	0.587597	1.22283	0.788919	0.494278	1.02459	0.998123	1.20079	1.9305	1.02976	1.28177	1.63135	1.54471	1.48336
9.56667	0.915976	0.776176	0.783828	1.48752	1.18041	0.884339	1.2482	0.795713	0.957885	0.586939	1.22329	0.788361	0.49383	1.02366	0.996194	1.19989	1.92968	1.02818	1.27921	1.62797	1.53891	1.48107
9.6	0.915558	0.775032	0.782901	1.48453	1.17949	0.884515	1.2471	0.794906	0.95714	0.586281	1.2237	0.787798	0.493383	1.02274	0.994305	1.19901	1.92885	1.02663	1.27668	1.62461	1.53328	1.47879
9.63333	0.915134	0.773906	0.781996	1.48159	1.17857	0.884669	1.246	0.794126	0.956393	0.585623	1.22405	0.787229	0.492939	1.02183	0.992455	1.19815	1.92801	1.02509	1.27418	1.62126	1.52781	1.47652
9.66667	0.914704	0.772798	0.781114	1.4787	1.17763	0.884802	1.2449	0.793372	0.955645	0.584965	1.22435	0.786654	0.492496	1.02093	0.990646	1.1973	1.92716	1.02358	1.27172	1.61792	1.52251	1.47428
9.7	0.914267	0.771708	0.780256	1.47586	1.17669	0.884912	1.2438	0.792646	0.954896	0.584306	1.22459	0.786073	0.492055	1.02004	0.988877	1.19646	1.92631	1.02208	1.26929	1.6146	1.51738	1.47204
9.73333	0.913824	0.770637	0.779422	1.47308	1.17574	0.884998	1.24269	0.791948	0.954144	0.583647	1.22477	0.785484	0.491615	1.01916	0.987148	1.19564	1.92544	1.0206	1.2669	1.61128	1.51242	1.46981
9.76667	0.913373	0.769584	0.778613	1.47035	1.17478	0.885059	1.24159	0.791277	0.953391	0.582987	1.22489	0.784888	0.491177	1.01829	0.985461	1.19483	1.92456	1.01914	1.26455	1.60797	1.50764	1.4676
9.8	0.912915	0.76855	0.77783	1.46768	1.1738	0.885093	1.24049	0.790636	0.952635	0.582325	1.22493	0.784284	0.490739	1.01743	0.983816	1.19404	1.92367	1.0177	1.26222	1.60468	1.50304	1.4654
9.83333	0.912449	0.767535	0.777073	1.46508	1.17282	0.8851	1.23939	0.790023	0.951876	0.581662	1.22491	0.783671	0.490303	1.01658	0.982212	1.19326	1.92277	1.01628	1.25993	1.60139	1.49863	1.4632
9.86667	0.911974	0.76654	0.776344	1.46253	1.17182	0.885079	1.23828	0.789441	0.951114	0.580997	1.22481	0.783049	0.489868	1.01573	0.980651	1.1925	1.92185	1.01487	1.25767	1.5981	1.4944	1.46101
9.9	0.91149	0.765564	0.775642	1.46005	1.17081	0.885027	1.23718	0.788889	0.95035	0.580329	1.22464	0.782417	0.489433	1.0149	0.979132	1.19175	1.92092	1.01349	1.25545	1.59482	1.49037	1.45882
9.93333	0.910998	0.764608	0.774969	1.45763	1.16979	0.884944	1.23608	0.788368	0.949581	0.579659	1.22438	0.781776	0.488999	1.01407	0.977657	1.19101	1.91997	1.01212	1.25326	1.59155	1.48654	1.45664
9.96667	0.910495	0.763672	0.774325	1.45528	1.16876	0.884829	1.23497	0.787878	0.94881	0.578986	1.22405	0.781123	0.488565	1.01325	0.976224	1.19029	1.919	1.01077	1.2511	1.58828	1.48291	1.45446
10	0.909983	0.762756	0.773711	1.45301	1.1677	0.884681	1.23387	0.78742	0.948034	0.57831	1.22363	0.78046	0.488132	1.01244	0.974836	1.18959	1.91802	1.00944	1.24897	1.58502	1.47948	1.45228
10.0333	0.909456	0.76185	0.773115	1.45077	1.16664	0.884516	1.23276	0.786979	0.947253	0.577631	1.22315	0.779785	0.487699	1.01163	0.973491	1.1889	1.91702	1.00813	1.24688	1.58176	1.47625	1.4501
10.0667	0.908909	0.760946	0.772525	1.44856	1.16558	0.88435	1.23166	0.78654	0.946467	0.57695	1.22265	0.7791	0.487268	1.01084	0.972191	1.18822	1.916	1.00684	1.24481	1.5785	1.47322	1.44792
10.1	0.908344	0.760042	0.771943	1.44637	1.1645	0.884185	1.23055	0.786104	0.945676	0.576267	1.22213	0.778405	0.486838	1.01005	0.97092	1.18756	1.91496	1.00557	1.24278	1.57524	1.47024	1.44574
10.1333	0.90776	0.75914	0.771366	1.44419	1.16342	0.884019	1.22944	0.78567	0.94488	0.575582	1.22158	0.777701	0.48641	1.00926	0.969658	1.18692	1.91389	1.00431	1.24077	1.57198	1.46728	1.44356
10.1667	0.907158	0.758239	0.770796	1.44204	1.16233	0.883852	1.22833	0.785238	0.944078	0.574895	1.22101	0.776987	0.485983	1.00848	0.968403	1.18628	1.91281	1.00306	1.2388	1.56873	1.46434	1.44137
10.2	0.906538	0.757339	0.770232	1.4399	1.16124	0.883686	1.22722	0.784808	0.943272	0.574206	1.22041	0.776263	0.485557	1.0077	0.967157	1.18565	1.9117	1.00181	1.23685	1.56548	1.46144	1.43917
10.2333	0.9059	0.75644	0.769674	1.43778	1.16014	0.883519	1.22611	0.784381	0.942461	0.573515	1.21979	0.77553	0.485133	1.00693	0.965919	1.18502	1.91056	1.00057	1.23491	1.56224	1.45856	1.43697
10.2667	0.905244	0.755543	0.769122	1.43569	1.15903	0.883352	1.22499	0.783955	0.941646	0.572823	1.21914	0.774788	0.48471	1.00615	0.964688	1.1844	1.90939	0.999325	1.23299	1.55901	1.4557	1.43476
10.3	0.904571	0.754647	0.768577	1.4336	1.15792	0.883184	1.22388	0.783532	0.940826	0.572129	1.21848	0.774037	0.484289	1.00539	0.963466	1.18379	1.90817	0.998082	1.23107	1.55579	1.45287	1.43254
10.3333	0.903881	0.753752	0.768037	1.43154	1.1568	0.883017	1.22276	0.783111	0.940002	0.571433	1.21779	0.773277	0.483869	1.00462	0.962251	1.18318	1.90693	0.996841	1.22917	1.55257	1.45006	1.43032
10.3667	0.903175	0.752859	0.767503	1.4295	1.15568	0.882849	1.22165	0.782692	0.939174	0.570736	1.21708	0.772509	0.483451	1.00385	0.961043	1.18257	1.90564	0.995601	1.22728	1.54936	1.44727	1.42809
10.4	0.902452	0.751967	0.766974	1.42747	1.15455	0.882681	1.22053	0.782275	0.938341	0.570038	1.21635	0.771733	0.483034	1.00309	0.959844	1.18197	1.90433	0.994364	1.2254	1.54616	1.44452	1.42585
10.4333	0.901712	0.751077	0.766451	1.42546	1.15341	0.882513	1.21941	0.78186	0.937505	0.569338	1.2156	0.770948	0.482618	1.00233	0.958652	1.18138	1.90297	0.993128	1.22353	1.54296	1.44178	1.42361
10.4667	0.900957	0.750189	0.765934	1.42346	1.15227	0.882344	1.21829	0.781447	0.936665	0.568637	1.21482	0.770156	0.482204	1.00158	0.957468	1.18079	1.90159	0.991893	1.22167	1.53977	1.43907	1.42137
10.5	0.900187	0.749302	0.765422	1.42149	1.15113	0.882175	1.21717	0.781036	0.935821	0.567935	1.21403	0.769355	0.481791	1.00082	0.956291	1.1802	1.90017	0.990661	1.21982	1.53659	1.43638	1.41912
10.5333	0.899401	0.748418	0.764916	1.41953	1.14998	0.882006	1.21605	0.780628	0.934973	0.567232	1.21321	0.768547	0.48138	1.00007	0.955122	1.17963	1.89871	0.989431	1.21798	1.53341	1.43372	1.41686
10.5667	0.898599	0.747535	0.764415	1.41758	1.14882	0.881837	1.21492	0.780221	0.934122	0.566528	1.21238	0.767732	0.480969	0.999322	0.95396	1.17905	1.89723	0.988203	1.21616	1.53025	1.43108	1.41461
10.6	0.897783	0.746654	0.763919	1.41566	1.14766	0.881667	1.2138	0.779816	0.933268	0.565823	1.21153	0.766909	0.480561	0.998576	0.952805	1.17848	1.89571	0.986977	1.21435	1.52709	1.42846	1.41234
10.6333	0.896953	0.745775	0.763429	1.41374	1.14649	0.881497	1.21268	0.779413	0.93241	0.565118	1.21066	0.76608	0.480153	0.997833	0.951658	1.17792	1.89416	0.985754	1.21254	1.52394	1.42586	1.41008
10.6667	0.896108	0.744898	0.762943	1.41185	1.14532	0.881327	1.21155	0.779012	0.93155	0.564411	1.20976	0.765243	0.479747	0.997092	0.950518	1.17736	1.89258	0.984533	1.21075	1.52079	1.42329	1.40781
10.7	0.895249	0.744023	0.762463	1.40997	1.14414	0.881157	1.21042	0.778613	0.930686	0.563704	1.20885	0.7644	0.479343	0.996354	0.949386	1.1768	1.89097	0.983314	1.20897	1.51765	1.42074	1.40554
10.7333	0.894377	0.74315	0.761987	1.4081	1.14296	0.880986	1.2093	0.778216	0.92982	0.562996	1.20793	0.763551	0.478939	0.995618	0.94826	1.17625	1.88933	0.982098	1.20719	1.51452	1.41822	1.40327
10.7667	0.893491	0.742279	0.761516	1.40625	1.14178	0.880815	1.20817	0.777821	0.928951	0.562288	1.20698	0.762695	0.478537	0.994886	0.947142	1.17571	1.88766	0.980885	1.20543	1.5114	1.41571	1.40099
10.8	0.892592	0.741411	0.76105	1.40442	1.14059	0.880644	1.20704	0.777428	0.928079	0.56158	1.20602	0.761833	0.478137	0.994155	0.946031	1.17516	1.88596	0.979674	1.20368	1.50828	1.41323	1.39871
10.8333	0.89168	0.740545	0.760589	1.40259	1.13939	0.880473	1.20591	0.777037	0.927205	0.560871	1.20504	0.760965	0.477737	0.993427	0.944926	1.17463	1.88423	0.978466	1.20194	1.50517	1.41076	1.39643
10.8667	0.890755	0.739682	0.760132	1.40079	1.13819	0.880301	1.20478	0.776647	0.926329	0.560161	1.20404	0.760092	0.477339	0.992702	0.943829	1.17409	1.88247	0.977261	1.20021	1.50207	1.40832	1.39415
10.9	0.889818	0.738821	0.75968	1.39899	1.13699	0.880129	1.20365	0.77626	0.92545	0.559452	1.20303	0.759213	0.476943	0.991979	0.942739	1.17356	1.88069	0.976059	1.19849	1.49898	1.4059	1.39187
10.9333	0.888868	0.737962	0.759233	1.39722	1.13578	0.879957	1.20252	0.775874	0.92457	0.558742	1.202	0.758328	0.476547	0.991259	0.941656	1.17304	1.87888	0.97486	1.19678	1.49589	1.40351	1.38958
10.9667	0.887907	0.737106	0.758789	1.39545	1.13457	0.879785	1.20139	0.77549	0.923687	0.558032	1.20095	0.757439	0.476153	0.990542	0.940579	1.17252	1.87704	0.973664	1.19508	1.49282	1.40113	1.3873
11	0.886934	0.736253	0.75835	1.3937	1.13335	0.879612	1.20025	0.775107	0.922803	0.557323	1.19989	0.756544	0.475761	0.989826	0.93951	1.172	1.87517	0.972471	1.19339	1.48974	1.39877	1.38501
11.0333	0.88595	0.735402	0.757916	1.39196	1.13214	0.879439	1.19912	0.774727	0.921917	0.556613	1.19882	0.755645	0.475369	0.989114	0.938447	1.17149	1.87328	0.971281	1.19171	1.48668	1.39644	1.38273
11.0667	0.884955	0.734554	0.757485	1.39023	1.13091	0.879266	1.19799	0.774348	0.921029	0.555904	1.19773	0.754741	0.474979	0.988404	0.937391	1.17098	1.87136	0.970095	1.19004	1.48363	1.39412	1.38044
11.1	0.883949	0.733709	0.757059	1.38852	1.12969	0.879093	1.19685	0.773971	0.92014	0.555195	1.19663	0.753832	0.474591	0.987696	0.936341	1.17048	1.86942	0.968912	1.18838	1.48058	1.39182	1.37816
11.1333	0.882933	0.732867	0.756636	1.38682	1.12846	0.878919	1.19572	0.773596	0.919249	0.554486	1.19551	0.752919	0.474203	0.986991	0.935298	1.16998	1.86746	0.967733	1.18673	1.47754	1.38955	1.37587
11.1667	0.881906	0.732027	0.756218	1.38513	1.12722	0.878745	1.19458	0.773222	0.918358	0.553777	1.19438	0.752003	0.473817	0.986289	0.934262	1.16948	1.86547	0.966558	1.18509	1.4745	1.38729	1.37359
11.2	0.88087	0.731191	0.755803	1.38346	1.12599	0.878571	1.19344	0.77285	0.917465	0.55307	1.19323	0.751082	0.473432	0.985589	0.933232	1.16899	1.86345	0.965386	1.18346	1.47148	1.38506	1.37131
11.2333	0.879824	0.730358	0.755392	1.38179	1.12475	0.878397	1.19231	0.77248	0.916571	0.552362	1.19207	0.750157	0.473049	0.984891	0.932209	1.1685	1.86141	0.964218	1.18183	1.46846	1.38284	1.36903
11.2667	0.878768	0.729528	0.754985	1.38014	1.1235	0.878222	1.19117	0.772112	0.915677	0.551655	1.1909	0.74923	0.472666	0.984196	0.931192	1.16801	1.85935	0.963053	1.18022	1.46545	1.38064	1.36675
11.3	0.877703	0.728701	0.754581	1.3785	1.12226	0.878047	1.19003	0.771745	0.914782	0.550949	1.18972	0.748298	0.472285	0.983503	0.930181	1.16753	1.85727	0.961893	1.17862	1.46245	1.37846	1.36447
11.3333	0.876629	0.727877	0.754181	1.37687	1.12101	0.877872	1.1889	0.771379	0.913886	0.550244	1.18852	0.747364	0.471906	0.982813	0.929177	1.16705	1.85517	0.960736	1.17702	1.45945	1.3763	1.36219
11.3667	0.875546	0.727057	0.753784	1.37525	1.11976	0.877697	1.18776	0.771016	0.912989	0.54954	1.18732	0.746426	0.471527	0.982125	0.928179	1.16658	1.85304	0.959584	1.17544	1.45647	1.37416	1.35992
11.4	0.874455	0.726239	0.753391	1.37364	1.1185	0.877521	1.18662	0.770654	0.912093	0.548836	1.1861	0.745486	0.47115	0.98144	0.927188	1.1661	1.8509	0.958436	1.17386	1.45349	1.37204	1.35765
11.4333	0.873356	0.725426	0.753001	1.37205	1.11724	0.877346	1.18548	0.770293	0.911196	0.548134	1.18487	0.744543	0.470774	0.980757	0.926202	1.16563	1.84873	0.957292	1.1723	1.45052	1.36993	1.35538
11.4667	0.872249	0.724616	0.752614	1.37046	1.11598	0.87717	1.18434	0.769934	0.910299	0.547433	1.18363	0.743598	0.4704	0.980077	0.925223	1.16517	1.84655	0.956153	1.17074	1.44755	1.36785	1.35311
11.5	0.871135	0.723809	0.752231	1.36888	1.11472	0.876993	1.1832	0.769577	0.909402	0.546732	1.18238	0.742651	0.470026	0.979399	0.92425	1.16471	1.84434	0.955018	1.16919	1.4446	1.36578	1.35085
11.5333	0.870013	0.723006	0.75185	1.36731	1.11345	0.876817	1.18206	0.769221	0.908506	0.546033	1.18112	0.741701	0.469654	0.978723	0.923283	1.16425	1.84212	0.953887	1.16765	1.44165	1.36373	1.34859
11.5667	0.868884	0.722206	0.751473	1.36576	1.11219	0.87664	1.18092	0.768867	0.907609	0.545336	1.17985	0.74075	0.469283	0.97805	0.922321	1.16379	1.83987	0.952761	1.16612	1.43871	1.36169	1.34634
11.6	0.867748	0.721411	0.751098	1.36421	1.11092	0.876463	1.17978	0.768514	0.906713	0.544639	1.17857	0.739797	0.468914	0.977379	0.921366	1.16334	1.83761	0.95164	1.1646	1.43578	1.35968	1.34409
11.6333	0.866606	0.720619	0.750727	1.36267	1.10965	0.876286	1.17864	0.768162	0.905818	0.543944	1.17728	0.738842	0.468546	0.976711	0.920417	1.16289	1.83533	0.950523	1.16308	1.43286	1.35768	1.34184
11.6667	0.865457	0.71983	0.750358	1.36114	1.10837	0.876109	1.1775	0.767813	0.904923	0.543251	1.17598	0.737886	0.468178	0.976045	0.919474	1.16244	1.83304	0.949411	1.16158	1.42994	1.3557	1.3396
11.7	0.864303	0.719046	0.749992	1.35962	1.1071	0.875931	1.17636	0.767464	0.904029	0.542559	1.17468	0.736929	0.467813	0.975381	0.918536	1.162	1.83073	0.948304	1.16008	1.42703	1.35373	1.33737
11.7333	0.863143	0.718266	0.749628	1.35811	1.10582	0.875753	1.17522	0.767117	0.903136	0.541869	1.17336	0.735971	0.467448	0.97472	0.917604	1.16156	1.8284	0.947202	1.15859	1.42413	1.35178	1.33514
11.7667	0.861977	0.71749	0.749267	1.3566	1.10454	0.875575	1.17408	0.766772	0.902243	0.541181	1.17204	0.735012	0.467085	0.974061	0.916678	1.16112	1.82605	0.946106	1.15711	1.42124	1.34985	1.33291
11.8	0.860806	0.716717	0.748909	1.35511	1.10326	0.875397	1.17294	0.766428	0.901352	0.540494	1.17071	0.734052	0.466722	0.973404	0.915758	1.16068	1.82369	0.945014	1.15564	1.41836	1.34794	1.33069
11.8333	0.85963	0.715949	0.748553	1.35362	1.10198	0.875218	1.1718	0.766085	0.900463	0.53981	1.16938	0.733092	0.466361	0.97275	0.914843	1.16025	1.82132	0.943927	1.15418	1.41548	1.34604	1.32848
11.8667	0.858449	0.715185	0.748199	1.35214	1.10069	0.875039	1.17066	0.765743	0.899574	0.539127	1.16803	0.732132	0.466002	0.972098	0.913934	1.15982	1.81893	0.942846	1.15273	1.41262	1.34415	1.32627
11.9	0.857264	0.714426	0.747847	1.35066	1.09941	0.87486	1.16952	0.765403	0.898687	0.538447	1.16668	0.731172	0.465643	0.971448	0.913031	1.15939	1.81653	0.94177	1.15128	1.40976	1.34229	1.32407
11.9333	0.856075	0.71367	0.747498	1.3492	1.09812	0.874681	1.16838	0.765065	0.897802	0.537768	1.16533	0.730212	0.465286	0.970801	0.912132	1.15896	1.81411	0.9407	1.14984	1.40691	1.34043	1.32188
11.9667	0.854882	0.712919	0.747151	1.34774	1.09683	0.874502	1.16724	0.764727	0.896919	0.537092	1.16397	0.729252	0.46493	0.970156	0.91124	1.15854	1.81168	0.939635	1.14841	1.40406	1.3386	1.31969
12	0.853685	0.712173	0.746806	1.34629	1.09554	0.874322	1.16609	0.764391	0.896037	0.536418	1.1626	0.728292	0.464575	0.969514	0.910353	1.15812	1.80924	0.938576	1.14699	1.40123	1.33677	1.31751
12.0333	0.852484	0.71143	0.746463	1.34484	1.09425	0.874142	1.16495	0.764057	0.895158	0.535746	1.16123	0.727334	0.464221	0.968873	0.909471	1.1577	1.80678	0.937523	1.14558	1.3984	1.33497	1.31534
12.0667	0.851281	0.710693	0.746122	1.34341	1.09296	0.873962	1.16381	0.763723	0.89428	0.535077	1.15985	0.726376	0.463869	0.968235	0.908594	1.15728	1.80432	0.936475	1.14417	1.39559	1.33318	1.31317
12.1	0.850075	0.70996	0.745782	1.34197	1.09167	0.873782	1.16267	0.763391	0.893405	0.53441	1.15847	0.725419	0.463517	0.967599	0.907723	1.15686	1.80184	0.935434	1.14277	1.39278	1.3314	1.31102
12.1333	0.848866	0.709232	0.745444	1.34055	1.09038	0.873601	1.16153	0.76306	0.892532	0.533745	1.15709	0.724463	0.463167	0.966966	0.906857	1.15645	1.79935	0.934398	1.14138	1.38997	1.32964	1.30887
12.1667	0.847655	0.708508	0.745108	1.33913	1.08909	0.87342	1.16039	0.762731	0.891662	0.533084	1.1557	0.723509	0.462818	0.966334	0.905996	1.15604	1.79686	0.933368	1.14	1.38718	1.32789	1.30673
12.2	0.846442	0.707789	0.744774	1.33771	1.08779	0.873239	1.15925	0.762403	0.890794	0.532425	1.15431	0.722556	0.462471	0.965705	0.905141	1.15563	1.79435	0.932344	1.13862	1.3844	1.32615	1.3046
12.2333	0.845227	0.707075	0.744441	1.3363	1.0865	0.873058	1.15811	0.762075	0.889929	0.531768	1.15291	0.721605	0.462124	0.965079	0.90429	1.15523	1.79183	0.931327	1.13725	1.38162	1.32443	1.30248
12.2667	0.84401	0.706366	0.74411	1.3349	1.08521	0.872877	1.15697	0.761749	0.889067	0.531115	1.15151	0.720655	0.461779	0.964454	0.903444	1.15482	1.7893	0.930316	1.13589	1.37885	1.32273	1.30036
12.3	0.842792	0.705662	0.74378	1.3335	1.08391	0.872695	1.15583	0.761425	0.888208	0.530464	1.15011	0.719708	0.461435	0.963832	0.902604	1.15442	1.78677	0.929311	1.13454	1.37609	1.32103	1.29826
12.3333	0.841573	0.704963	0.743451	1.3321	1.08262	0.872513	1.1547	0.761101	0.887352	0.529817	1.14871	0.718763	0.461092	0.963212	0.901768	1.15401	1.78423	0.928313	1.13319	1.37334	1.31935	1.29617
12.3667	0.840353	0.704269	0.743123	1.33071	1.08132	0.872331	1.15356	0.760779	0.886499	0.529172	1.1473	0.717821	0.46075	0.962594	0.900938	1.15361	1.78168	0.927321	1.13185	1.3706	1.31769	1.29408
12.4	0.839133	0.70358	0.742797	1.32932	1.08003	0.872149	1.15242	0.760457	0.885649	0.528531	1.14589	0.716881	0.460409	0.961978	0.900112	1.15322	1.77912	0.926336	1.13052	1.36787	1.31603	1.29201
12.4333	0.837912	0.702896	0.742472	1.32794	1.07873	0.871967	1.15128	0.760137	0.884803	0.527893	1.14449	0.715944	0.460069	0.961365	0.899291	1.15282	1.77655	0.925357	1.1292	1.36514	1.31439	1.28995
12.4667	0.836692	0.702218	0.742148	1.32656	1.07744	0.871784	1.15014	0.759818	0.883961	0.527258	1.14308	0.71501	0.459731	0.960753	0.898475	1.15242	1.77398	0.924386	1.12788	1.36242	1.31277	1.2879
12.5	0.835471	0.701545	0.741824	1.32519	1.07614	0.871601	1.14901	0.7595	0.883122	0.526626	1.14167	0.714079	0.459394	0.960144	0.897663	1.15203	1.77141	0.923421	1.12657	1.35972	1.31115	1.28586
12.5333	0.834252	0.700877	0.741502	1.32382	1.07485	0.871418	1.14787	0.759184	0.882287	0.525998	1.14026	0.713151	0.459058	0.959537	0.896857	1.15164	1.76882	0.922463	1.12527	1.35702	1.30955	1.28383
12.5667	0.833033	0.700214	0.74118	1.32245	1.07356	0.871235	1.14673	0.758868	0.881456	0.525373	1.13885	0.712227	0.458723	0.958933	0.896055	1.15125	1.76624	0.921512	1.12397	1.35433	1.30796	1.28181
12.6	0.831815	0.699558	0.740859	1.32108	1.07226	0.871051	1.1456	0.758553	0.880629	0.524752	1.13744	0.711307	0.458389	0.95833	0.895257	1.15086	1.76365	0.920568	1.12268	1.35164	1.30638	1.2798
12.6333	0.830598	0.698906	0.740539	1.31972	1.07097	0.870868	1.14446	0.75824	0.879806	0.524134	1.13603	0.71039	0.458057	0.95773	0.894464	1.15047	1.76105	0.919631	1.1214	1.34897	1.30481	1.27781
12.6667	0.829383	0.698261	0.74022	1.31836	1.06968	0.870684	1.14333	0.757927	0.878988	0.52352	1.13462	0.709478	0.457725	0.957131	0.893676	1.15008	1.75845	0.918702	1.12012	1.34631	1.30326	1.27583
12.7	0.828169	0.69762	0.7399	1.317	1.06839	0.8705	1.14219	0.757616	0.878174	0.52291	1.13321	0.708569	0.457395	0.956535	0.892892	1.14969	1.75585	0.917779	1.11886	1.34365	1.30172	1.27386
12.7333	0.826958	0.696986	0.739582	1.31565	1.0671	0.870316	1.14106	0.757305	0.877364	0.522304	1.13181	0.707666	0.457066	0.955941	0.892112	1.14931	1.75324	0.916865	1.11759	1.341	1.30019	1.2719
12.7667	0.825749	0.696358	0.739263	1.3143	1.06581	0.870131	1.13992	0.756995	0.87656	0.521702	1.1304	0.706766	0.456738	0.955349	0.891337	1.14892	1.75064	0.915957	1.11634	1.33836	1.29867	1.26996
12.8	0.824543	0.695735	0.738945	1.31294	1.06452	0.869947	1.13879	0.756687	0.87576	0.521103	1.129	0.705872	0.456411	0.954759	0.890566	1.14854	1.74803	0.915058	1.11509	1.33573	1.29716	1.26803
12.8333	0.823339	0.695118	0.738628	1.31159	1.06324	0.869762	1.13766	0.756379	0.874965	0.520509	1.1276	0.704982	0.456085	0.954172	0.8898	1.14816	1.74542	0.914166	1.11385	1.33311	1.29566	1.26611
12.8667	0.822139	0.694507	0.73831	1.31024	1.06195	0.869577	1.13653	0.756073	0.874175	0.519918	1.12621	0.704097	0.45576	0.953586	0.889038	1.14778	1.74281	0.913281	1.11261	1.3305	1.29417	1.26421
12.9	0.820942	0.693903	0.737992	1.3089	1.06067	0.869392	1.1354	0.755767	0.87339	0.519332	1.12481	0.703218	0.455436	0.953003	0.88828	1.14739	1.74019	0.912405	1.11138	1.3279	1.29269	1.26232
12.9333	0.819748	0.693304	0.737675	1.30755	1.05939	0.869206	1.13427	0.755462	0.87261	0.51875	1.12342	0.702344	0.455114	0.952421	0.887526	1.14701	1.73758	0.911536	1.11016	1.32531	1.29123	1.26044
12.9667	0.818558	0.692711	0.737357	1.3062	1.05811	0.869021	1.13314	0.755158	0.871836	0.518173	1.12204	0.701476	0.454793	0.951842	0.886776	1.14663	1.73497	0.910676	1.10894	1.32272	1.28977	1.25858
13	0.817373	0.692125	0.73704	1.30486	1.05683	0.868835	1.13201	0.754855	0.871067	0.5176	1.12065	0.700614	0.454472	0.951264	0.88603	1.14625	1.73236	0.909823	1.10773	1.32014	1.28832	1.25674
13.0333	0.816192	0.691545	0.736722	1.30351	1.05555	0.868649	1.13088	0.754553	0.870304	0.517031	1.11928	0.699757	0.454153	0.950689	0.885289	1.14588	1.72975	0.908979	1.10652	1.31758	1.28689	1.25491
13.0667	0.815015	0.690971	0.736403	1.30217	1.05427	0.868463	1.12975	0.754252	0.869547	0.516467	1.1179	0.698907	0.453835	0.950116	0.884551	1.1455	1.72714	0.908142	1.10532	1.31502	1.28546	1.25309
13.1	0.813844	0.690403	0.736085	1.30082	1.053	0.868277	1.12863	0.753952	0.868796	0.515907	1.11654	0.698063	0.453518	0.949545	0.883817	1.14512	1.72453	0.907314	1.10413	1.31247	1.28404	1.25129
13.1333	0.812677	0.689842	0.735766	1.29947	1.05173	0.86809	1.1275	0.753652	0.86805	0.515352	1.11517	0.697226	0.453202	0.948976	0.883088	1.14474	1.72193	0.906495	1.10294	1.30993	1.28263	1.24951
13.1667	0.811516	0.689288	0.735446	1.29813	1.05046	0.867904	1.12638	0.753353	0.867311	0.514802	1.11382	0.696395	0.452888	0.948408	0.882362	1.14436	1.71933	0.905684	1.10176	1.3074	1.28124	1.24774
13.2	0.810361	0.68874	0.735126	1.29678	1.04919	0.867717	1.12525	0.753055	0.866578	0.514256	1.11246	0.695571	0.452574	0.947843	0.88164	1.14399	1.71673	0.904881	1.10059	1.30488	1.27985	1.24599
13.2333	0.809211	0.688199	0.734806	1.29543	1.04792	0.86753	1.12413	0.752758	0.865852	0.513716	1.11112	0.694755	0.452262	0.94728	0.880921	1.14361	1.71414	0.904087	1.09942	1.30237	1.27847	1.24425
13.2667	0.808068	0.687664	0.734484	1.29408	1.04666	0.867343	1.12301	0.752462	0.865131	0.51318	1.10978	0.693945	0.45195	0.946719	0.880207	1.14323	1.71155	0.903302	1.09825	1.29986	1.27709	1.24253
13.3	0.806931	0.687136	0.734162	1.29273	1.0454	0.867156	1.12189	0.752167	0.864418	0.51265	1.10845	0.693143	0.45164	0.94616	0.879496	1.14286	1.70897	0.902525	1.09709	1.29737	1.27573	1.24083
13.3333	0.805801	0.686615	0.733839	1.29137	1.04414	0.866968	1.12077	0.751872	0.863711	0.512124	1.10713	0.692348	0.45133	0.945603	0.878789	1.14248	1.70639	0.901758	1.09594	1.29488	1.27438	1.23915
13.3667	0.804678	0.6861	0.733515	1.29002	1.04289	0.866781	1.11965	0.751578	0.863011	0.511604	1.10581	0.691561	0.451022	0.945047	0.878085	1.1421	1.70382	0.900999	1.09479	1.29241	1.27303	1.23748
13.4	0.803562	0.685593	0.733191	1.28866	1.04163	0.866593	1.11853	0.751285	0.862318	0.511089	1.1045	0.690783	0.450715	0.944494	0.877385	1.14173	1.70125	0.900249	1.09365	1.28994	1.27169	1.23583
13.4333	0.802453	0.685092	0.732865	1.2873	1.04038	0.866405	1.11741	0.750992	0.861632	0.510579	1.1032	0.690012	0.450409	0.943943	0.876688	1.14135	1.69869	0.899509	1.09252	1.28749	1.27036	1.2342
13.4667	0.801352	0.684599	0.732538	1.28594	1.03914	0.866217	1.11629	0.7507	0.860953	0.510074	1.10191	0.689249	0.450104	0.943394	0.875995	1.14097	1.69614	0.898777	1.09138	1.28504	1.26904	1.23259
13.5	0.800259	0.684113	0.73221	1.28458	1.03789	0.866029	1.11518	0.750409	0.860282	0.509575	1.10062	0.688495	0.4498	0.942846	0.875306	1.1406	1.69359	0.898055	1.09026	1.2826	1.26772	1.23099
13.5333	0.799174	0.683633	0.73188	1.28321	1.03665	0.86584	1.11406	0.750119	0.859618	0.509081	1.09935	0.687749	0.449497	0.942301	0.87462	1.14022	1.69105	0.897342	1.08914	1.28017	1.26641	1.22941
13.5667	0.798098	0.683161	0.731549	1.28184	1.03541	0.865652	1.11295	0.749829	0.858962	0.508593	1.09808	0.687013	0.449195	0.941757	0.873937	1.13984	1.68852	0.896639	1.08802	1.27775	1.26511	1.22786
13.6	0.797031	0.682697	0.731217	1.28046	1.03418	0.865463	1.11184	0.74954	0.858313	0.508111	1.09682	0.686285	0.448894	0.941216	0.873257	1.13946	1.686	0.895945	1.08691	1.27534	1.26382	1.22632
13.6333	0.795972	0.682239	0.730883	1.27909	1.03295	0.865274	1.11073	0.749252	0.857672	0.507634	1.09558	0.685566	0.448595	0.940676	0.872581	1.13908	1.68349	0.895261	1.08581	1.27294	1.26253	1.2248
13.6667	0.794923	0.681789	0.730548	1.27771	1.03172	0.865085	1.10962	0.748964	0.857039	0.507163	1.09434	0.684857	0.448296	0.940138	0.871908	1.1387	1.68098	0.894586	1.08471	1.27055	1.26125	1.2233
13.7	0.793883	0.681346	0.730211	1.27632	1.03049	0.864896	1.10851	0.748677	0.856414	0.506698	1.09312	0.684157	0.447998	0.939602	0.871238	1.13832	1.67849	0.893921	1.08362	1.26817	1.25998	1.22182
13.7333	0.792853	0.680911	0.729873	1.27493	1.02927	0.864706	1.1074	0.74839	0.855797	0.506239	1.0919	0.683467	0.447702	0.939068	0.870571	1.13794	1.67601	0.893266	1.08253	1.2658	1.25871	1.22036
13.7667	0.791833	0.680483	0.729533	1.27354	1.02806	0.864517	1.10629	0.748104	0.855189	0.505785	1.0907	0.682787	0.447406	0.938536	0.869907	1.13756	1.67353	0.892621	1.08144	1.26344	1.25745	1.21892
13.8	0.790823	0.680063	0.729191	1.27214	1.02684	0.864327	1.10519	0.747819	0.854588	0.505338	1.08951	0.682117	0.447112	0.938006	0.869247	1.13718	1.67107	0.891985	1.08036	1.26108	1.2562	1.2175
13.8333	0.789823	0.679651	0.728847	1.27073	1.02563	0.864138	1.10408	0.747534	0.853997	0.504897	1.08833	0.681457	0.446818	0.937477	0.868589	1.1368	1.66862	0.89136	1.07929	1.25874	1.25495	1.21611
13.8667	0.788835	0.679246	0.728501	1.26933	1.02443	0.863948	1.10298	0.747249	0.853414	0.504462	1.08716	0.680807	0.446526	0.93695	0.867935	1.13641	1.66619	0.890745	1.07822	1.25641	1.25371	1.21473
13.9	0.787857	0.67885	0.728153	1.26791	1.02322	0.863758	1.10188	0.746966	0.85284	0.504033	1.086	0.680168	0.446234	0.936426	0.867283	1.13603	1.66376	0.89014	1.07715	1.25409	1.25247	1.21337
13.9333	0.786891	0.678461	0.727803	1.26649	1.02203	0.863568	1.10078	0.746683	0.852274	0.503611	1.08486	0.679539	0.445944	0.935903	0.866634	1.13564	1.66135	0.889545	1.07609	1.25177	1.25124	1.21204
13.9667	0.785936	0.678079	0.727451	1.26507	1.02083	0.863377	1.09968	0.7464	0.851718	0.503195	1.08373	0.678921	0.445655	0.935382	0.865988	1.13525	1.65895	0.888961	1.07503	1.24947	1.25001	1.21073
14	0.784993	0.677706	0.727097	1.26364	1.01964	0.863187	1.09858	0.746118	0.851171	0.502785	1.08261	0.678315	0.445366	0.934862	0.865345	1.13487	1.65657	0.888387	1.07398	1.24717	1.24879	1.20944
14.0333	0.784062	0.677341	0.72674	1.2622	1.01846	0.862996	1.09749	0.745836	0.850633	0.502382	1.08151	0.67772	0.445079	0.934345	0.864705	1.13448	1.6542	0.887824	1.07293	1.24489	1.24758	1.20817
14.0667	0.783143	0.676984	0.726381	1.26076	1.01728	0.862806	1.09639	0.745555	0.850104	0.501985	1.08042	0.677136	0.444793	0.933829	0.864067	1.13409	1.65184	0.887271	1.07189	1.24261	1.24637	1.20692
14.1	0.782237	0.676635	0.726019	1.25931	1.0161	0.862615	1.0953	0.745274	0.849585	0.501595	1.07934	0.676563	0.444508	0.933315	0.863432	1.13369	1.6495	0.886729	1.07085	1.24035	1.24516	1.2057
14.1333	0.781343	0.676295	0.725655	1.25786	1.01493	0.862424	1.09421	0.744994	0.849075	0.501212	1.07828	0.676003	0.444223	0.932803	0.8628	1.1333	1.64718	0.886198	1.06982	1.2381	1.24396	1.2045
14.1667	0.780463	0.675962	0.725289	1.25639	1.01376	0.862233	1.09312	0.744714	0.848575	0.500835	1.07723	0.675454	0.44394	0.932293	0.86217	1.13291	1.64487	0.885678	1.06879	1.23585	1.24276	1.20332
14.2	0.779595	0.675638	0.72492	1.25492	1.0126	0.862042	1.09203	0.744435	0.848085	0.500466	1.0762	0.674918	0.443658	0.931784	0.861543	1.13251	1.64258	0.885168	1.06776	1.23362	1.24157	1.20217
14.2333	0.778742	0.675322	0.724548	1.25345	1.01144	0.86185	1.09094	0.744156	0.847605	0.500103	1.07519	0.674393	0.443377	0.931277	0.860919	1.13211	1.6403	0.88467	1.06674	1.23139	1.24038	1.20104
14.2667	0.777902	0.675015	0.724173	1.25196	1.01029	0.861659	1.08985	0.743877	0.847135	0.499747	1.07419	0.673881	0.443097	0.930772	0.860297	1.13171	1.63804	0.884183	1.06572	1.22918	1.2392	1.19994
14.3	0.777076	0.674716	0.723795	1.25047	1.00914	0.861467	1.08877	0.743599	0.846675	0.499398	1.0732	0.673382	0.442817	0.930269	0.859677	1.13131	1.6358	0.883707	1.06471	1.22697	1.23802	1.19885
14.3333	0.776264	0.674425	0.723415	1.24897	1.008	0.861276	1.08769	0.743321	0.846226	0.499057	1.07223	0.672896	0.442539	0.929767	0.85906	1.13091	1.63358	0.883242	1.0637	1.22478	1.23684	1.1978
14.3667	0.775467	0.674144	0.723032	1.24746	1.00686	0.861084	1.08661	0.743044	0.845786	0.498722	1.07128	0.672422	0.442262	0.929267	0.858445	1.13051	1.63137	0.882788	1.06269	1.22259	1.23566	1.19676
14.4	0.774685	0.673871	0.722645	1.24594	1.00573	0.860892	1.08553	0.742767	0.845358	0.498395	1.07035	0.671962	0.441986	0.928769	0.857832	1.1301	1.62919	0.882346	1.06169	1.22042	1.23449	1.19576
14.4333	0.773918	0.673606	0.722255	1.24442	1.0046	0.8607	1.08445	0.74249	0.84494	0.498075	1.06943	0.671515	0.44171	0.928272	0.857222	1.1297	1.62702	0.881915	1.06069	1.21825	1.23333	1.19477
14.4667	0.773166	0.673351	0.721863	1.24289	1.00348	0.860508	1.08337	0.742214	0.844533	0.497763	1.06853	0.671081	0.441436	0.927778	0.856614	1.12929	1.62488	0.881496	1.0597	1.2161	1.23216	1.19382
14.5	0.772429	0.673104	0.721467	1.24134	1.00236	0.860316	1.0823	0.741938	0.844136	0.497458	1.06765	0.670661	0.441163	0.927284	0.856008	1.12888	1.62275	0.881089	1.05871	1.21396	1.231	1.19289
14.5333	0.771709	0.672866	0.721067	1.23979	1.00125	0.860123	1.08122	0.741662	0.843751	0.49716	1.06678	0.670255	0.440891	0.926793	0.855404	1.12846	1.62065	0.880693	1.05772	1.21182	1.22984	1.19198
14.5667	0.771004	0.672637	0.720664	1.23823	1.00015	0.859931	1.08015	0.741387	0.843377	0.49687	1.06594	0.669863	0.440619	0.926303	0.854803	1.12805	1.61856	0.880309	1.05674	1.2097	1.22869	1.1911
14.6	0.770316	0.672417	0.720258	1.23666	0.999047	0.859738	1.07908	0.741111	0.843014	0.496587	1.06511	0.669485	0.440349	0.925815	0.854203	1.12763	1.6165	0.879937	1.05576	1.20759	1.22753	1.19025
14.6333	0.769644	0.672206	0.719848	1.23508	0.997954	0.859546	1.07801	0.740836	0.842662	0.496313	1.0643	0.669122	0.44008	0.925329	0.853606	1.12721	1.61446	0.879577	1.05479	1.20548	1.22638	1.18942
14.6667	0.768989	0.672005	0.719435	1.23349	0.996867	0.859353	1.07695	0.740562	0.842322	0.496046	1.06351	0.668773	0.439811	0.924844	0.85301	1.12679	1.61244	0.879229	1.05381	1.20339	1.22523	1.18862
14.7	0.768351	0.671812	0.719018	1.23189	0.995786	0.85916	1.07588	0.740288	0.841994	0.495787	1.06274	0.668438	0.439544	0.924361	0.852417	1.12637	1.61044	0.878893	1.05285	1.20131	1.22409	1.18784
14.7333	0.76773	0.671629	0.718597	1.23028	0.994711	0.858967	1.07482	0.740013	0.841677	0.495535	1.06199	0.668119	0.439278	0.923879	0.851825	1.12594	1.60847	0.878569	1.05188	1.19924	1.22294	1.1871
14.7667	0.767127	0.671455	0.718173	1.22866	0.993642	0.858774	1.07376	0.739739	0.841372	0.495292	1.06126	0.667814	0.439012	0.923399	0.851235	1.12551	1.60652	0.878257	1.05092	1.19718	1.2218	1.18638
14.8	0.766542	0.67129	0.717744	1.22702	0.992579	0.858581	1.0727	0.739466	0.841079	0.495057	1.06055	0.667525	0.438748	0.922921	0.850648	1.12508	1.60459	0.877958	1.04996	1.19513	1.22065	1.18569
14.8333	0.765975	0.671135	0.717312	1.22538	0.991523	0.858388	1.07164	0.739192	0.840798	0.49483	1.05986	0.667251	0.438484	0.922444	0.850062	1.12465	1.60269	0.877671	1.04901	1.19309	1.21951	1.18502
14.8667	0.765426	0.670989	0.716876	1.22373	0.990473	0.858195	1.07059	0.738919	0.84053	0.494611	1.0592	0.666993	0.438221	0.921969	0.849477	1.12421	1.60082	0.877397	1.04805	1.19106	1.21837	1.18439
14.9	0.764896	0.670853	0.716435	1.22206	0.989429	0.858001	1.06953	0.738646	0.840273	0.4944	1.05855	0.66675	0.43796	0.921496	0.848895	1.12377	1.59896	0.877136	1.04711	1.18904	1.21723	1.18378
14.9333	0.764384	0.670727	0.715991	1.22038	0.988392	0.857808	1.06848	0.738373	0.840029	0.494197	1.05793	0.666523	0.437699	0.921024	0.848314	1.12333	1.59714	0.876887	1.04616	1.18703	1.2161	1.1832
14.9667	0.763891	0.67061	0.715542	1.2187	0.987362	0.857614	1.06743	0.7381	0.839798	0.494003	1.05732	0.666312	0.437439	0.920553	0.847734	1.12289	1.59534	0.876651	1.04522	1.18503	1.21496	1.18265
15	0.763418	0.670502	0.715089	1.21699	0.986339	0.857421	1.06639	0.737828	0.839579	0.493818	1.05674	0.666118	0.437181	0.920085	0.847157	1.12244	1.59357	0.876427	1.04428	1.18304	1.21382	1.18213
15.0333	0.762957	0.670405	0.714628	1.21527	0.985321	0.857224	1.06534	0.737555	0.839368	0.493638	1.05618	0.665932	0.436923	0.919617	0.846581	1.12199	1.59182	0.876217	1.04334	1.18107	1.21269	1.18164
15.0667	0.7625	0.670317	0.714156	1.21352	0.984307	0.85702	1.06429	0.737283	0.839158	0.493462	1.05561	0.665748	0.436667	0.919152	0.846006	1.12154	1.5901	0.876019	1.04241	1.1791	1.21155	1.18118
15.1	0.762048	0.670239	0.713674	1.21174	0.983297	0.856811	1.06324	0.737011	0.838951	0.49329	1.05506	0.665566	0.436413	0.918688	0.845434	1.12109	1.58841	0.875835	1.04148	1.17714	1.21042	1.18075
15.1333	0.7616	0.67017	0.713181	1.20993	0.982292	0.856595	1.06219	0.736739	0.838745	0.493121	1.0545	0.665385	0.43616	0.918226	0.844865	1.12063	1.58675	0.875664	1.04055	1.1752	1.20929	1.18035
15.1667	0.761156	0.67011	0.712677	1.20809	0.98129	0.856372	1.06114	0.736468	0.838541	0.492956	1.05396	0.665206	0.435909	0.917767	0.844301	1.12017	1.58511	0.875507	1.03963	1.17327	1.20818	1.17998
15.2	0.760717	0.670059	0.712163	1.20622	0.980292	0.856144	1.06008	0.736197	0.838338	0.492795	1.05341	0.665028	0.435659	0.91731	0.84374	1.11971	1.58349	0.875364	1.03871	1.17134	1.20707	1.17963
15.2333	0.760282	0.670018	0.711639	1.20432	0.979298	0.855909	1.05903	0.735926	0.838138	0.492637	1.05287	0.664852	0.435411	0.916856	0.843182	1.11924	1.58188	0.875234	1.0378	1.16941	1.20597	1.17932
15.2667	0.759851	0.669985	0.711104	1.2024	0.978308	0.855668	1.05797	0.735656	0.837939	0.492483	1.05234	0.664678	0.435164	0.916404	0.842628	1.11878	1.58029	0.875118	1.0369	1.1675	1.20488	1.17904
15.3	0.759424	0.669961	0.71056	1.20046	0.977322	0.855421	1.05691	0.735386	0.837742	0.492332	1.05181	0.664504	0.434919	0.915954	0.842078	1.11831	1.57871	0.875014	1.036	1.16558	1.20379	1.17878
15.3333	0.759002	0.669945	0.710006	1.19848	0.976339	0.855169	1.05585	0.735116	0.837546	0.492184	1.05128	0.664333	0.434675	0.915507	0.841531	1.11784	1.57714	0.874924	1.03511	1.16368	1.20271	1.17854
15.3667	0.758583	0.669938	0.709442	1.19648	0.97536	0.85491	1.0548	0.734846	0.837353	0.492039	1.05076	0.664162	0.434432	0.915062	0.840987	1.11737	1.57559	0.874846	1.03422	1.16177	1.20164	1.17833
15.4	0.758168	0.669939	0.708869	1.19446	0.974385	0.854645	1.05373	0.734577	0.83716	0.491898	1.05025	0.663994	0.434191	0.914619	0.840447	1.1169	1.57405	0.874781	1.03334	1.15988	1.20058	1.17815
15.4333	0.757758	0.669949	0.708286	1.19241	0.973413	0.854375	1.05267	0.734308	0.83697	0.49176	1.04973	0.663826	0.433951	0.914178	0.83991	1.11642	1.57252	0.874728	1.03246	1.15798	1.19953	1.17798
15.4667	0.757351	0.669966	0.707694	1.19034	0.972445	0.854099	1.05161	0.73404	0.836781	0.491625	1.04923	0.66366	0.433713	0.913739	0.839377	1.11594	1.571	0.874688	1.03159	1.1561	1.19848	1.17784
15.5	0.756948	0.669992	0.707093	1.18825	0.971481	0.853817	1.05055	0.733771	0.836594	0.491494	1.04872	0.663495	0.433476	0.913303	0.838847	1.11547	1.5695	0.874659	1.03072	1.15422	1.19744	1.17773
15.5333	0.756549	0.670025	0.706484	1.18613	0.97052	0.85353	1.04948	0.733503	0.836408	0.491365	1.04822	0.663332	0.43324	0.912869	0.83832	1.11499	1.568	0.874642	1.02986	1.15234	1.1964	1.17763
15.5667	0.756153	0.670066	0.705865	1.184	0.969562	0.853237	1.04842	0.733236	0.836224	0.491239	1.04773	0.66317	0.433005	0.912436	0.837796	1.11451	1.56652	0.874637	1.029	1.15047	1.19538	1.17756
15.6	0.755761	0.670114	0.705238	1.18184	0.968608	0.852939	1.04735	0.732969	0.836041	0.491116	1.04723	0.663009	0.432772	0.912006	0.837275	1.11402	1.56505	0.874643	1.02815	1.1486	1.19436	1.17751
15.6333	0.755373	0.67017	0.704602	1.17966	0.967657	0.852635	1.04629	0.732702	0.83586	0.490996	1.04675	0.66285	0.43254	0.911577	0.836757	1.11354	1.56359	0.87466	1.0273	1.14674	1.19334	1.17749
15.6667	0.754988	0.670233	0.703958	1.17746	0.966709	0.852326	1.04522	0.732435	0.83568	0.490879	1.04626	0.662692	0.432309	0.911151	0.836243	1.11305	1.56215	0.874689	1.02646	1.14489	1.19234	1.17748
15.7	0.754607	0.670303	0.703306	1.17524	0.965764	0.852011	1.04415	0.732169	0.835501	0.490765	1.04578	0.662535	0.43208	0.910727	0.835731	1.11256	1.56071	0.874728	1.02562	1.14304	1.19134	1.17749
15.7333	0.754229	0.670381	0.702645	1.17301	0.964823	0.851691	1.04308	0.731904	0.835324	0.490654	1.0453	0.662379	0.431852	0.910304	0.835222	1.11208	1.55928	0.874778	1.02479	1.14119	1.19034	1.17753
15.7667	0.753855	0.670465	0.701977	1.17075	0.963885	0.851367	1.04202	0.731638	0.835149	0.490545	1.04483	0.662225	0.431625	0.909883	0.834716	1.11158	1.55787	0.874839	1.02396	1.13935	1.18936	1.17759
15.8	0.753484	0.670556	0.701301	1.16848	0.96295	0.851037	1.04095	0.731373	0.834975	0.490439	1.04436	0.662071	0.431399	0.909464	0.834213	1.11109	1.55646	0.874909	1.02313	1.13752	1.18837	1.17766
15.8333	0.753116	0.670653	0.700618	1.16619	0.962018	0.850702	1.03988	0.731109	0.834802	0.490335	1.04389	0.661919	0.431174	0.909047	0.833713	1.1106	1.55507	0.87499	1.02231	1.13569	1.1874	1.17776
15.8667	0.752751	0.670757	0.699927	1.16388	0.961089	0.850362	1.03881	0.730844	0.83463	0.490234	1.04343	0.661768	0.43095	0.908632	0.833216	1.1101	1.55368	0.875081	1.0215	1.13387	1.18643	1.17787
15.9	0.75239	0.670867	0.699228	1.16156	0.960163	0.850017	1.03774	0.73058	0.83446	0.490136	1.04297	0.661618	0.430727	0.908218	0.832721	1.1096	1.55231	0.875181	1.02069	1.13205	1.18547	1.17801
15.9333	0.752032	0.670984	0.698523	1.15922	0.95924	0.849667	1.03667	0.730317	0.834291	0.49004	1.04251	0.66147	0.430506	0.907806	0.832229	1.10911	1.55094	0.875291	1.01988	1.13024	1.18451	1.17816
15.9667	0.751677	0.671107	0.69781	1.15686	0.95832	0.849312	1.0356	0.730054	0.834123	0.489946	1.04206	0.661322	0.430286	0.907396	0.831739	1.10861	1.54958	0.87541	1.01908	1.12843	1.18356	1.17833
16	0.751325	0.671235	0.697091	1.1545	0.957402	0.848953	1.03453	0.729791	0.833957	0.489855	1.04161	0.661175	0.430066	0.906987	0.831253	1.1081	1.54824	0.875539	1.01828	1.12663	1.18262	1.17852
16.0333	0.750976	0.67137	0.696364	1.15211	0.956488	0.848588	1.03345	0.729529	0.833791	0.489766	1.04116	0.66103	0.429848	0.90658	0.830768	1.1076	1.5469	0.875676	1.01748	1.12483	1.18168	1.17873
16.0667	0.75063	0.67151	0.695631	1.14972	0.955576	0.84822	1.03238	0.729267	0.833627	0.48968	1.04072	0.660885	0.42963	0.906174	0.830286	1.1071	1.54557	0.875823	1.01669	1.12304	1.18074	1.17895
16.1	0.750286	0.671656	0.694892	1.14731	0.954667	0.847846	1.03131	0.729006	0.833464	0.489595	1.04028	0.660742	0.429414	0.90577	0.829807	1.10659	1.54425	0.875978	1.01591	1.12126	1.17982	1.17919
16.1333	0.749946	0.671807	0.694146	1.14489	0.95376	0.847468	1.03024	0.728745	0.833303	0.489513	1.03984	0.6606	0.429199	0.905368	0.82933	1.10608	1.54294	0.876141	1.01512	1.11948	1.17889	1.17945
16.1667	0.749608	0.671963	0.693395	1.14246	0.952856	0.847086	1.02917	0.728485	0.833142	0.489433	1.03941	0.660458	0.428984	0.904967	0.828856	1.10557	1.54163	0.876312	1.01434	1.1177	1.17798	1.17973
16.2	0.749273	0.672125	0.692637	1.14001	0.951955	0.846699	1.0281	0.728225	0.832982	0.489355	1.03898	0.660317	0.428771	0.904567	0.828383	1.10506	1.54034	0.876492	1.01357	1.11593	1.17706	1.18002
16.2333	0.748941	0.672292	0.691873	1.13756	0.951056	0.846308	1.02703	0.727965	0.832824	0.489279	1.03855	0.660178	0.428558	0.904169	0.827913	1.10455	1.53905	0.876679	1.0128	1.11417	1.17616	1.18032
16.2667	0.748611	0.672464	0.691103	1.1351	0.950159	0.845913	1.02595	0.727706	0.832666	0.489205	1.03812	0.660039	0.428346	0.903772	0.827446	1.10404	1.53777	0.876875	1.01203	1.11241	1.17526	1.18065
16.3	0.748284	0.67264	0.690328	1.13263	0.949265	0.845513	1.02488	0.727447	0.83251	0.489133	1.0377	0.659901	0.428135	0.903376	0.82698	1.10352	1.5365	0.877077	1.01126	1.11065	1.17436	1.18098
16.3333	0.74796	0.672821	0.689547	1.13014	0.948374	0.84511	1.02381	0.727189	0.832354	0.489063	1.03728	0.659765	0.427925	0.902982	0.826517	1.10301	1.53523	0.877287	1.0105	1.1089	1.17347	1.18134
16.3667	0.747637	0.673007	0.688761	1.12765	0.947484	0.844702	1.02274	0.726931	0.8322	0.488995	1.03686	0.659628	0.427716	0.902589	0.826056	1.10249	1.53397	0.877504	1.00975	1.10716	1.17258	1.1817
16.4	0.747318	0.673197	0.68797	1.12516	0.946597	0.84429	1.02167	0.726674	0.832047	0.488928	1.03644	0.659493	0.427508	0.902198	0.825596	1.10197	1.53272	0.877728	1.00899	1.10542	1.1717	1.18208
16.4333	0.747	0.673392	0.687174	1.12265	0.945712	0.843874	1.0206	0.726417	0.831894	0.488863	1.03603	0.659359	0.4273	0.901807	0.825139	1.10145	1.53147	0.877959	1.00824	1.10369	1.17082	1.18248
16.4667	0.746685	0.67359	0.686373	1.12014	0.94483	0.843455	1.01953	0.72616	0.831742	0.4888	1.03562	0.659225	0.427094	0.901418	0.824684	1.10093	1.53024	0.878196	1.00749	1.10197	1.16995	1.18289
16.5	0.746372	0.673793	0.685567	1.11762	0.943949	0.843031	1.01846	0.725904	0.831592	0.488739	1.03521	0.659093	0.426888	0.901029	0.824231	1.10041	1.529	0.87844	1.00675	1.10024	1.16908	1.18331
16.5333	0.746062	0.674	0.684757	1.1151	0.943071	0.842604	1.01739	0.725649	0.831442	0.488679	1.0348	0.658961	0.426682	0.900642	0.823779	1.09988	1.52778	0.87869	1.00601	1.09853	1.16821	1.18374
16.5667	0.745753	0.67421	0.683942	1.11257	0.942194	0.842172	1.01633	0.725394	0.831293	0.488621	1.0344	0.658829	0.426478	0.900256	0.82333	1.09936	1.52656	0.878946	1.00527	1.09682	1.16735	1.18419
16.6	0.745447	0.674424	0.683122	1.11004	0.94132	0.841738	1.01526	0.72514	0.831144	0.488564	1.034	0.658699	0.426274	0.899871	0.822882	1.09883	1.52534	0.879208	1.00453	1.09511	1.1665	1.18465
16.6333	0.745143	0.674641	0.682299	1.1075	0.940447	0.841299	1.01419	0.724886	0.830997	0.488509	1.0336	0.658569	0.426071	0.899487	0.822436	1.09831	1.52414	0.879475	1.0038	1.09341	1.16564	1.18512
16.6667	0.74484	0.674862	0.681471	1.10496	0.939577	0.840857	1.01312	0.724632	0.83085	0.488455	1.0332	0.65844	0.425868	0.899104	0.821992	1.09778	1.52293	0.879748	1.00307	1.09172	1.16479	1.1856
16.7	0.74454	0.675086	0.68064	1.10242	0.938708	0.840412	1.01206	0.724379	0.830705	0.488403	1.0328	0.658311	0.425667	0.898722	0.82155	1.09725	1.52173	0.880026	1.00235	1.09003	1.16395	1.1861
16.7333	0.744241	0.675314	0.679805	1.09987	0.937842	0.839963	1.01099	0.724127	0.83056	0.488352	1.03241	0.658184	0.425465	0.898341	0.821109	1.09672	1.52054	0.88031	1.00162	1.08835	1.16311	1.1866
16.7667	0.743945	0.675544	0.678966	1.09733	0.936977	0.839511	1.00993	0.723875	0.830415	0.488302	1.03202	0.658056	0.425265	0.897961	0.820669	1.09619	1.51935	0.880598	1.0009	1.08667	1.16227	1.18712
16.8	0.74365	0.675777	0.678123	1.09478	0.936113	0.839055	1.00886	0.723624	0.830271	0.488253	1.03163	0.65793	0.425065	0.897582	0.820232	1.09565	1.51817	0.880891	1.00019	1.085	1.16144	1.18764
16.8333	0.743357	0.676013	0.677278	1.09223	0.935252	0.838596	1.0078	0.723373	0.830128	0.488206	1.03124	0.657804	0.424865	0.897203	0.819796	1.09512	1.51699	0.881188	0.999471	1.08333	1.16061	1.18818
16.8667	0.743065	0.676252	0.676429	1.08968	0.934392	0.838134	1.00674	0.723123	0.829986	0.488159	1.03085	0.657679	0.424666	0.896825	0.819361	1.09458	1.51582	0.88149	0.998758	1.08167	1.15978	1.18872
16.9	0.742776	0.676493	0.675577	1.08714	0.933534	0.837669	1.00568	0.722873	0.829844	0.488114	1.03047	0.657554	0.424468	0.896448	0.818928	1.09405	1.51465	0.881796	0.998048	1.08001	1.15896	1.18928
16.9333	0.742488	0.676736	0.674722	1.08459	0.932677	0.837201	1.00462	0.722624	0.829703	0.48807	1.03009	0.65743	0.42427	0.896072	0.818496	1.09351	1.51348	0.882106	0.99734	1.07836	1.15814	1.18984
16.9667	0.742201	0.676982	0.673864	1.08205	0.931822	0.836729	1.00356	0.722375	0.829563	0.488027	1.0297	0.657306	0.424073	0.895696	0.818065	1.09297	1.51232	0.88242	0.996635	1.07672	1.15733	1.19042
17	0.741916	0.677229	0.673004	1.0795	0.930968	0.836255	1.0025	0.722127	0.829423	0.487985	1.02932	0.657183	0.423876	0.895322	0.817636	1.09243	1.51116	0.882738	0.995932	1.07508	1.15651	1.191
17.0333	0.741632	0.677479	0.672141	1.07696	0.930116	0.835778	1.00144	0.72188	0.829283	0.487944	1.02895	0.65706	0.42368	0.894947	0.817208	1.09189	1.51	0.883059	0.995231	1.07344	1.1557	1.19159
17.0667	0.74135	0.677731	0.671276	1.07443	0.929265	0.835298	1.00038	0.721633	0.829144	0.487903	1.02857	0.656938	0.423484	0.894574	0.816781	1.09135	1.50885	0.883383	0.994533	1.07182	1.1549	1.19218
17.1	0.741069	0.677984	0.670409	1.07189	0.928415	0.834815	0.99933	0.721386	0.829006	0.487864	1.02819	0.656816	0.423288	0.8942	0.816356	1.0908	1.5077	0.883711	0.993836	1.07019	1.15409	1.19279
17.1333	0.740789	0.678239	0.669539	1.06937	0.927567	0.83433	0.998276	0.721141	0.828868	0.487825	1.02782	0.656694	0.423093	0.893828	0.815931	1.09026	1.50655	0.884041	0.993142	1.06858	1.15329	1.1934
17.1667	0.74051	0.678495	0.668668	1.06684	0.92672	0.833841	0.997223	0.720896	0.82873	0.487787	1.02744	0.656573	0.422899	0.893456	0.815508	1.08972	1.50541	0.884374	0.99245	1.06696	1.15249	1.19402
17.2	0.740233	0.678753	0.667794	1.06432	0.925874	0.833351	0.996171	0.720651	0.828593	0.48775	1.02707	0.656453	0.422704	0.893084	0.815086	1.08917	1.50427	0.88471	0.99176	1.06536	1.1517	1.19464
17.2333	0.739957	0.679012	0.666919	1.06181	0.925029	0.832857	0.995121	0.720407	0.828456	0.487713	1.0267	0.656333	0.42251	0.892713	0.814664	1.08862	1.50313	0.885048	0.991072	1.06376	1.1509	1.19527
17.2667	0.739682	0.679272	0.666043	1.05931	0.924186	0.832362	0.994072	0.720163	0.82832	0.487677	1.02633	0.656213	0.422317	0.892342	0.814244	1.08808	1.50199	0.885388	0.990385	1.06216	1.15011	1.19591
17.3	0.739408	0.679533	0.665165	1.05681	0.923343	0.831863	0.993025	0.719921	0.828184	0.487642	1.02596	0.656093	0.422123	0.891972	0.813825	1.08753	1.50086	0.885731	0.989701	1.06057	1.14932	1.19655
17.3333	0.739135	0.679795	0.664286	1.05432	0.922502	0.831363	0.991979	0.719678	0.828049	0.487607	1.02559	0.655974	0.42193	0.891602	0.813406	1.08698	1.49972	0.886075	0.989018	1.05899	1.14854	1.1972
17.3667	0.738862	0.680058	0.663406	1.05184	0.921662	0.83086	0.990935	0.719437	0.827913	0.487572	1.02523	0.655855	0.421737	0.891232	0.812989	1.08643	1.49859	0.88642	0.988337	1.05741	1.14775	1.19785
17.4	0.738591	0.680321	0.662525	1.04936	0.920822	0.830355	0.989891	0.719196	0.827778	0.487538	1.02486	0.655737	0.421545	0.890863	0.812572	1.08588	1.49746	0.886768	0.987658	1.05584	1.14697	1.19851
17.4333	0.738321	0.680584	0.661643	1.0469	0.919984	0.829847	0.98885	0.718956	0.827644	0.487504	1.02449	0.655618	0.421353	0.890494	0.812156	1.08532	1.49633	0.887116	0.98698	1.05427	1.14619	1.19917
17.4667	0.738051	0.680848	0.66076	1.04445	0.919146	0.829338	0.98781	0.718716	0.827509	0.487471	1.02413	0.6555	0.421161	0.890125	0.811741	1.08477	1.4952	0.887466	0.986304	1.05271	1.14541	1.19984
17.5	0.737782	0.681113	0.659877	1.042	0.918309	0.828826	0.986772	0.718477	0.827375	0.487438	1.02376	0.655382	0.420969	0.889756	0.811326	1.08422	1.49407	0.887817	0.985629	1.05115	1.14464	1.20051
17.5333	0.737514	0.681377	0.658993	1.03957	0.917473	0.828313	0.985735	0.718238	0.827241	0.487405	1.0234	0.655265	0.420777	0.889388	0.810912	1.08366	1.49294	0.888168	0.984956	1.0496	1.14386	1.20118
17.5667	0.737246	0.681641	0.658109	1.03715	0.916637	0.827797	0.9847	0.718001	0.827107	0.487372	1.02304	0.655147	0.420586	0.889019	0.810499	1.08311	1.49182	0.88852	0.984284	1.04805	1.14309	1.20186
17.6	0.736979	0.681905	0.657225	1.03474	0.915803	0.82728	0.983667	0.717763	0.826973	0.48734	1.02267	0.65503	0.420394	0.888651	0.810086	1.08255	1.49069	0.888872	0.983614	1.04651	1.14232	1.20253
17.6333	0.736712	0.682169	0.656341	1.03234	0.914969	0.82676	0.982636	0.717527	0.82684	0.487307	1.02231	0.654913	0.420203	0.888283	0.809674	1.08199	1.48956	0.889225	0.982944	1.04498	1.14155	1.20321
17.6667	0.736446	0.682432	0.655457	1.02996	0.914135	0.826239	0.981606	0.717291	0.826706	0.487275	1.02195	0.654796	0.420012	0.887915	0.809262	1.08144	1.48844	0.889577	0.982276	1.04345	1.14078	1.2039
17.7	0.73618	0.682695	0.654573	1.02759	0.913302	0.825717	0.980579	0.717056	0.826573	0.487242	1.02159	0.654679	0.419821	0.887546	0.808851	1.08088	1.48731	0.88993	0.981609	1.04193	1.14001	1.20458
17.7333	0.735915	0.682957	0.65369	1.02523	0.91247	0.825192	0.979553	0.716821	0.82644	0.48721	1.02123	0.654562	0.41963	0.887178	0.80844	1.08032	1.48618	0.890282	0.980944	1.04041	1.13925	1.20527
17.7667	0.73565	0.683219	0.652807	1.02289	0.911638	0.824666	0.978529	0.716588	0.826307	0.487177	1.02086	0.654445	0.419439	0.88681	0.808029	1.07976	1.48506	0.890634	0.980279	1.0389	1.13848	1.20596
17.8	0.735385	0.683479	0.651925	1.02057	0.910806	0.824139	0.977507	0.716354	0.826174	0.487145	1.0205	0.654329	0.419248	0.886442	0.807619	1.0792	1.48393	0.890985	0.979615	1.0374	1.13772	1.20664
17.8333	0.735121	0.683738	0.651044	1.01826	0.909975	0.82361	0.976487	0.716122	0.826041	0.487112	1.02014	0.654212	0.419057	0.886073	0.807209	1.07863	1.4828	0.891335	0.978952	1.0359	1.13696	1.20733
17.8667	0.734857	0.683997	0.650164	1.01596	0.909144	0.823079	0.97547	0.71589	0.825908	0.487079	1.01978	0.654095	0.418866	0.885705	0.806799	1.07807	1.48167	0.891684	0.97829	1.0344	1.1362	1.20802
17.9	0.734592	0.684253	0.649285	1.01369	0.908314	0.822547	0.974454	0.715659	0.825774	0.487046	1.01942	0.653979	0.418676	0.885336	0.80639	1.07751	1.48053	0.892032	0.977629	1.03291	1.13544	1.20871
17.9333	0.734328	0.684509	0.648407	1.01143	0.907484	0.822014	0.97344	0.715429	0.825641	0.487012	1.01906	0.653862	0.418485	0.884967	0.805981	1.07695	1.4794	0.892379	0.976969	1.03143	1.13468	1.2094
17.9667	0.734064	0.684763	0.647531	1.00919	0.906654	0.82148	0.972429	0.715199	0.825508	0.486978	1.0187	0.653746	0.418294	0.884598	0.805571	1.07638	1.47826	0.892724	0.976309	1.02995	1.13392	1.21009
18	0.7338	0.685015	0.646656	1.00697	0.905824	0.820944	0.97142	0.71497	0.825375	0.486944	1.01834	0.653629	0.418103	0.884228	0.805162	1.07582	1.47712	0.893067	0.97565	1.02848	1.13316	1.21077
18.0333	0.733536	0.685266	0.645782	1.00476	0.904994	0.820408	0.970413	0.714742	0.825241	0.48691	1.01798	0.653512	0.417912	0.883858	0.804753	1.07525	1.47598	0.893408	0.974992	1.02701	1.1324	1.21146
18.0667	0.733271	0.685514	0.644911	1.00258	0.904164	0.81987	0.969409	0.714514	0.825108	0.486874	1.01762	0.653395	0.41772	0.883488	0.804344	1.07468	1.47484	0.893747	0.974334	1.02555	1.13164	1.21214
18.1	0.733007	0.68576	0.644041	1.00042	0.903335	0.819331	0.968407	0.714287	0.824974	0.486839	1.01725	0.653279	0.417529	0.883118	0.803935	1.07412	1.4737	0.894084	0.973677	1.0241	1.13088	1.21283
18.1333	0.732742	0.686005	0.643174	0.998276	0.902505	0.818791	0.967407	0.714061	0.82484	0.486803	1.01689	0.653162	0.417338	0.882747	0.803526	1.07355	1.47255	0.894419	0.97302	1.02265	1.13013	1.21351
18.1667	0.732477	0.686247	0.642308	0.996155	0.901675	0.818251	0.96641	0.713836	0.824706	0.486766	1.01653	0.653044	0.417146	0.882376	0.803117	1.07298	1.4714	0.894751	0.972364	1.02121	1.12937	1.21418
18.2	0.732212	0.686486	0.641445	0.994056	0.900846	0.817709	0.965415	0.713611	0.824571	0.486728	1.01616	0.652927	0.416954	0.882004	0.802707	1.07241	1.47025	0.89508	0.971708	1.01977	1.12861	1.21486
18.2333	0.731946	0.686723	0.640585	0.991979	0.900016	0.817167	0.964422	0.713387	0.824437	0.48669	1.0158	0.65281	0.416762	0.881632	0.802298	1.07185	1.46909	0.895406	0.971052	1.01834	1.12786	1.21553
18.2667	0.73168	0.686958	0.639727	0.989925	0.899186	0.816624	0.963432	0.713164	0.824302	0.486651	1.01544	0.652692	0.41657	0.881259	0.801888	1.07128	1.46793	0.895729	0.970396	1.01691	1.1271	1.2162
18.3	0.731413	0.687189	0.638872	0.987895	0.898355	0.81608	0.962445	0.712942	0.824167	0.486612	1.01507	0.652574	0.416377	0.880886	0.801478	1.07071	1.46677	0.896049	0.969741	1.01549	1.12634	1.21686
18.3333	0.731146	0.687418	0.63802	0.985889	0.897525	0.815536	0.961461	0.71272	0.824031	0.486571	1.01471	0.652456	0.416184	0.880512	0.801067	1.07014	1.4656	0.896365	0.969086	1.01408	1.12559	1.21752
18.3667	0.730878	0.687643	0.637171	0.983907	0.896694	0.814991	0.960479	0.7125	0.823896	0.48653	1.01434	0.652337	0.415991	0.880138	0.800656	1.06957	1.46443	0.896677	0.96843	1.01267	1.12483	1.21818
18.4	0.73061	0.687866	0.636324	0.98195	0.895863	0.814446	0.959499	0.712279	0.823759	0.486488	1.01397	0.652219	0.415798	0.879763	0.800245	1.06899	1.46325	0.896986	0.967775	1.01127	1.12407	1.21883
18.4333	0.730341	0.688085	0.635482	0.980019	0.895031	0.8139	0.958523	0.71206	0.823623	0.486444	1.0136	0.6521	0.415604	0.879387	0.799834	1.06842	1.46207	0.89729	0.96712	1.00987	1.12331	1.21948
18.4667	0.730071	0.6883	0.634642	0.978114	0.894199	0.813354	0.957549	0.711842	0.823486	0.4864	1.01323	0.651981	0.41541	0.879011	0.799422	1.06785	1.46089	0.897591	0.966465	1.00848	1.12256	1.22012
18.5	0.7298	0.688512	0.633807	0.976236	0.893366	0.812808	0.956578	0.711624	0.823349	0.486355	1.01286	0.651861	0.415216	0.878634	0.799009	1.06728	1.4597	0.897886	0.965809	1.00709	1.1218	1.22075
18.5333	0.729529	0.688721	0.632975	0.974385	0.892533	0.812261	0.95561	0.711407	0.823211	0.486309	1.01249	0.651741	0.415022	0.878256	0.798596	1.0667	1.45851	0.898178	0.965154	1.00571	1.12104	1.22138
18.5667	0.729257	0.688925	0.632146	0.972562	0.8917	0.811715	0.954645	0.711191	0.823073	0.486261	1.01212	0.651621	0.414826	0.877877	0.798182	1.06613	1.45731	0.898464	0.964498	1.00434	1.12028	1.222
18.6	0.728983	0.689126	0.631322	0.970767	0.890866	0.811168	0.953683	0.710976	0.822934	0.486213	1.01175	0.6515	0.414631	0.877498	0.797768	1.06556	1.45611	0.898746	0.963842	1.00297	1.11951	1.22262
18.6333	0.728709	0.689323	0.630502	0.969001	0.890031	0.810621	0.952724	0.710761	0.822795	0.486163	1.01137	0.651379	0.414435	0.877118	0.797353	1.06498	1.4549	0.899023	0.963185	1.00161	1.11875	1.22323
18.6667	0.728434	0.689515	0.629686	0.967265	0.889195	0.810074	0.951768	0.710547	0.822655	0.486112	1.011	0.651258	0.414239	0.876736	0.796937	1.06441	1.45368	0.899294	0.962528	1.00025	1.11799	1.22383
18.7	0.728158	0.689703	0.628875	0.965558	0.888359	0.809527	0.950814	0.710334	0.822515	0.486059	1.01062	0.651136	0.414042	0.876354	0.796521	1.06383	1.45246	0.89956	0.961871	0.9989	1.11722	1.22443
[truncated: 2,139 more rows]

## Sheet: Fig 3d
Subject	Diagnosis	ROI	occ_bpnd	occ_vt
[truncated: 22 more rows]

[truncated: 19 more sheets: Fig 3e, Fig 3f, Fig 4c, Fig 4d, Fig 5b, Fig 6c, Fig 6d, Suppl. Fig 1a, Suppl. Fig. 2, Suppl Fig 8a, Supple Fig 8b, Suppl Fig 9a, Suppl Fig 9b, Suppl. Fig 9c, Suppl. Fig 9d, Suppl. Fig 9e, Suppl Fig 12, Suppl Fig 12h, Suppl Fig 14]
